# Supplementary material for: Consequences of combining siRNA-mediated DNA methyltransferase 1 depletion with 5-aza-2′-deoxycytidine in human leukemic KG1 cells
Source: Oncotarget. 2015 Mar 20;6(17):15265–82. doi: 10.18632/oncotarget.3317 (PMC4558150; doi:10.18632/oncotarget.3317)
Supplement: Supplementary file 2 [file oncotarget-06-15265-s002.xls]

## Sheet: Feuil1
geneID	nbDiffValues	nbPosProbes	nbNegProbes	meanPosMethDiff	meanNegMethDiff	sdPosMethDiff	sdNegMethDiff	idPosProbes	idNegProbes
Total probes			0
NFATC1	1	0	17	NA	-0.224163364207869	NA	0.0766625420460448	NA	cg15702661;cg03586564;cg15798890;cg18773522;cg02714192;cg04516518;cg07342752;cg13608166;cg27308982;cg05707833;cg15784814;cg02113385;cg01277438;cg16848717;cg02675550;cg12594569;cg05302701
HOXA5	1	0	13	NA	-0.271110914508547	NA	0.11467518670579	NA	cg12128839;cg19643053;cg19759481;cg01323381;cg05835726;cg23454797;cg17569124;cg03744763;cg09549073;cg03368099;cg05774699;cg02916332;cg23936031
HOXA3	1	0	12	NA	-0.152215197624297	NA	0.069167145830344	NA	cg09144964;cg16748008;cg25768734;cg03536885;cg00040268;cg07061298;cg01027532;cg24469729;cg24361385;cg16644023;cg18680977;cg06837799
ATXN1	1	0	7	NA	-0.125890270028568	NA	0.0147801747672239	NA	cg22274117;cg27395391;cg24776142;cg24886068;cg00464814;cg21543067;cg18399451
BLCAP	1	0	7	NA	-0.16789159190112	NA	0.0395842817465889	NA	cg09993814;cg16648571;cg24214471;cg00965133;cg21733794;cg21863334;cg03226872
CD320	1	0	7	NA	-0.206479015769316	NA	0.0874815374248787	NA	cg11390645;cg25976772;cg08886844;cg21329628;cg11543665;cg24936720;cg08593229
CD81	1	0	7	NA	-0.131743043243891	NA	0.0267071383176814	NA	cg02078292;cg27055782;cg13894192;cg00319334;cg03848831;cg15289899;cg05490366
HOXA6	1	0	7	NA	-0.288807046422301	NA	0.207897895338837	NA	cg12810523;cg04265576;cg05928186;cg22469274;cg17994139;cg14044640;cg06237983
SEC31B	1	0	7	NA	-0.164898088735516	NA	0.0583328730132788	NA	cg26381313;cg26458072;cg05064489;cg23725321;cg01072942;cg04611437;cg00730561
CDK11B	1	0	6	NA	-0.160981976575297	NA	0.0627477092719802	NA	cg00400654;cg04105726;cg24933755;cg16990083;cg04272838;cg14976190
CXCR7	1	0	6	NA	-0.172356995966358	NA	0.113188283792826	NA	cg07007118;cg15911409;cg27367871;cg00594866;cg26960322;cg12088387
FAM20B	1	0	6	NA	-0.126863123897279	NA	0.0229588230931236	NA	cg01426743;cg23933289;cg10887069;cg14413378;cg09587487;cg23891286
KCNJ5	1	0	6	NA	-0.157410395529946	NA	0.0348388347351167	NA	cg23383483;cg17341965;cg18245306;cg10333023;cg19546057;cg20128672
KCTD12	1	0	6	NA	-0.175497100986481	NA	0.0626605461804402	NA	cg27275523;cg15901783;cg11004501;cg12448989;cg24515970;cg20248204
KIAA0182	1	0	6	NA	-0.139231821476341	NA	0.0417454263770607	NA	cg09205083;cg00408285;cg01291204;cg09743650;cg08480774;cg09303201
MICA	1	0	6	NA	-0.238397263297248	NA	0.049255010618983	NA	cg26028810;cg01305327;cg18689925;cg26846810;cg21915666;cg03354376
PPT2	1	0	6	NA	-0.205392686626469	NA	0.043152651493995	NA	cg23359665;cg06025456;cg02956248;cg01111041;cg20328456;cg13934406
TACC1	1	0	6	NA	-0.198654326684193	NA	0.164751447090075	NA	cg09560979;cg04889181;cg09990086;cg22543602;cg01471372;cg20870000
UNCX	1	0	6	NA	-0.155461516755045	NA	0.0832731847902321	NA	cg07765161;cg21543987;cg05157140;cg07074316;cg17294725;cg20870512
UPP1	1	0	6	NA	-0.224527541212143	NA	0.0733335958456089	NA	cg22622937;cg10317717;cg07087130;cg14983135;cg21484940;cg27110491
2009-09-01	1	0	5	NA	-0.174946952291323	NA	0.109357808067951	NA	cg20955894;cg06477797;cg12985929;cg06270802;cg21830368
ARFGAP3	1	0	5	NA	-0.175367065517748	NA	0.0842742398117603	NA	cg09861871;cg00079563;cg01029450;cg04527868;cg26529516
BCO2	1	0	5	NA	-0.136024080445564	NA	0.0243631513066818	NA	cg10503334;cg23809118;cg03289681;cg01015175;cg02168558
C10orf88	1	0	5	NA	-0.177244129925034	NA	0.0763857327048466	NA	cg18565342;cg25222014;cg05596319;cg02463329;cg10860308
KCNQ1DN	1	0	5	NA	-0.203660431640103	NA	0.0912803323347589	NA	cg08771706;cg22675922;cg04251368;cg01530101;cg14582642
LOC728661	1	0	5	NA	-0.165930210260162	NA	0.0688328130262084	NA	cg00400654;cg04105726;cg16990083;cg04272838;cg14976190
LYPD6B	1	0	5	NA	-0.15324868529225	NA	0.0499439945386354	NA	cg26944725;cg06846833;cg04211175;cg05874148;cg00539049
NCOA2	1	0	5	NA	-0.141063773646318	NA	0.0206476178076942	NA	cg14232793;cg06083412;cg16893488;cg26060583;cg02413312
NKAPL	1	0	5	NA	-0.154218359182928	NA	0.0386077862296125	NA	cg26881102;cg00482232;cg10253847;cg18694169;cg00765128
PNLDC1	1	0	5	NA	-0.181930540012085	NA	0.0683622614950385	NA	cg06479512;cg04493467;cg10210715;cg14483209;cg19327414
UBE2E2	1	0	5	NA	-0.242161949454183	NA	0.0310887675688704	NA	cg18257541;cg13447539;cg10632094;cg10397322;cg02794920
UNC84A	1	0	5	NA	-0.20683672447562	NA	0.0845838087352056	NA	cg01160695;cg04084883;cg14391382;cg07050101;cg27215236
ACSF3	1	0	4	NA	-0.143688269136761	NA	0.0222643530509258	NA	cg08316009;cg02691035;cg03172657;cg09427016
ADCYAP1R1	1	0	4	NA	-0.143550958545599	NA	0.0196346871274029	NA	cg27076139;cg20165074;cg17617930;cg18421840
CA3	1	0	4	NA	-0.152795966637317	NA	0.071478303548044	NA	cg08582356;cg13721134;cg10184889;cg09435929
CCDC126	1	0	4	NA	-0.192242615989958	NA	0.0884047186575959	NA	cg14202048;cg26667586;cg21239317;cg25051805
CCND1	1	0	4	NA	-0.176773530573801	NA	0.0374089729470647	NA	cg13271751;cg19209049;cg07149785;cg03735308
CKB	1	0	4	NA	-0.240243532922196	NA	0.182686135591688	NA	cg03703356;cg13714067;cg05786809;cg14022570
CSRP1	1	0	4	NA	-0.153880380195961	NA	0.0311952649217792	NA	cg11145461;cg25018049;cg13561226;cg18139641
ELOVL5	1	0	4	NA	-0.127657912420376	NA	0.0316226321154398	NA	cg09387914;cg16946445;cg04658615;cg14342235
EML1	1	0	4	NA	-0.133461312825689	NA	0.0296559540563531	NA	cg10040196;cg14185025;cg01260820;cg07003632
FADD	1	0	4	NA	-0.138766337360587	NA	0.019281091586852	NA	cg02307586;cg19679397;cg06106599;cg08632909
FGF3	1	0	4	NA	-0.232194965251327	NA	0.100924025741848	NA	cg00043379;cg00358611;cg15020425;cg26850144
GUCY1A2	1	0	4	NA	-0.124617340869123	NA	0.0257325413566701	NA	cg04948524;cg25918303;cg15847198;cg20905516
HDAC4	1	0	4	NA	-0.134505626217998	NA	0.0338942809184835	NA	cg26876664;cg05850457;cg06398474;cg00144180
HLA-DOA	1	0	4	NA	-0.108238327793338	NA	0.00881061859504961	NA	cg24476363;cg11076970;cg20024110;cg06504039
KIFC1	1	0	4	NA	-0.219286240347189	NA	0.14185792617207	NA	cg26908388;cg25637708;cg15206171;cg15924693
LGALS8	1	0	4	NA	-0.129498742443418	NA	0.0177200795769228	NA	cg09334514;cg03989567;cg01030476;cg04027302
LRFN1	1	0	4	NA	-0.196834146614528	NA	0.0654743082045977	NA	cg01174276;cg00471142;cg20131670;cg18592745
OR2B11	1	0	4	NA	-0.1797557312605	NA	0.0437979085341152	NA	cg14422922;cg06190616;cg14830002;cg07318145
PLEKHA2	1	0	4	NA	-0.169478041896789	NA	0.0592475796038003	NA	cg01073837;cg16536016;cg25371169;cg01785359
PLK1S1	1	0	4	NA	-0.179700582680172	NA	0.0285288807137127	NA	cg23666170;cg26827893;cg20043466;cg18185971
PRRT3	1	0	4	NA	-0.145260381371638	NA	0.0553916679618784	NA	cg05833158;cg21556309;cg14661886;cg06181784
RERE	1	0	4	NA	-0.124761992310938	NA	0.0249064729831201	NA	cg06634717;cg23963229;cg00546117;cg01771201
RNF5P1	1	0	4	NA	-0.114296691777965	NA	0.0138186129338868	NA	cg01719529;cg06529658;cg19311055;cg03163812
SYTL2	1	0	4	NA	-0.135573770955607	NA	0.0188821754749007	NA	cg09855212;cg27312916;cg11773367;cg11429283
TBCD	1	0	4	NA	-0.195092331234457	NA	0.152419017336915	NA	cg18121066;cg12586109;cg12640817;cg27658601
TCP11	1	0	4	NA	-0.129069775197993	NA	0.0215052462600876	NA	cg21646955;cg19673462;cg12835524;cg12090052
UCN	1	0	4	NA	-0.161322613507121	NA	0.041606202500765	NA	cg13833437;cg20442078;cg20028470;cg05231308
VPS39	1	0	4	NA	-0.184637133920975	NA	0.0850863303356364	NA	cg14774557;cg03859732;cg17818703;cg09856295
ZNF750	1	0	4	NA	-0.195092331234457	NA	0.152419017336915	NA	cg18121066;cg12586109;cg12640817;cg27658601
ABHD5	1	0	3	NA	-0.149716304237187	NA	0.0320607186475646	NA	cg13606015;cg14121103;cg19150852
ACYP2	1	0	3	NA	-0.181683290004282	NA	0.130552547548624	NA	cg13726962;cg05172061;cg25249300
ADARB1	1	0	3	NA	-0.185785350956696	NA	0.100610567698895	NA	cg25894939;cg09676390;cg23662138
ADHFE1	1	0	3	NA	-0.113008316310871	NA	0.0101703369634582	NA	cg08090772;cg16642695;cg18065361
ALDH5A1	1	0	3	NA	-0.187407842724298	NA	0.0544706605136142	NA	cg25375764;cg03967327;cg23839074
ALDOA	1	0	3	NA	-0.119250425530563	NA	0.0262417866716051	NA	cg07742718;cg00713275;cg06400255
ARL4C	1	0	3	NA	-0.147761067151225	NA	0.0281788711273835	NA	cg09453076;cg03740840;cg09935994
ATP6V0E2	1	0	3	NA	-0.141413041240906	NA	0.0232687409494925	NA	cg09469432;cg24845380;cg24227081
BARHL1	1	0	3	NA	-0.243621406444286	NA	0.16104945635708	NA	cg05067995;cg14375461;cg13732589
BOC	1	0	3	NA	-0.123775187484715	NA	0.0110832762692601	NA	cg00652846;cg13470462;cg05401364
C11orf45	1	0	3	NA	-0.132713179316221	NA	0.0245723914478579	NA	cg10333023;cg19546057;cg20128672
C16orf88	1	0	3	NA	-0.171973797477832	NA	0.0317181568917382	NA	cg08248577;cg16616769;cg21615663
C17orf104	1	0	3	NA	-0.172203504756201	NA	0.0888433725693979	NA	cg22190438;cg02932314;cg15000379
C19orf57	1	0	3	NA	-0.147476682500367	NA	0.0650248851745366	NA	cg21517055;cg17928231;cg10355108
C1orf70	1	0	3	NA	-0.167500084628754	NA	0.034602610908839	NA	cg23244095;cg16306898;cg09612202
C3orf70	1	0	3	NA	-0.16378213567907	NA	0.0045559967320898	NA	cg24003225;cg09874107;cg25234159
C6orf162	1	0	3	NA	-0.20168420064956	NA	0.0328006486006404	NA	cg12183741;cg04972856;cg12350822
C7orf50	1	0	3	NA	-0.150809539308033	NA	0.0444428423124629	NA	cg21235678;cg22277106;cg24589334
C7orf53	1	0	3	NA	-0.119611717636646	NA	0.0164949491081796	NA	cg20249277;cg09243037;cg10399210
CC2D1A	1	0	3	NA	-0.147476682500367	NA	0.0650248851745366	NA	cg21517055;cg17928231;cg10355108
CHD2	1	0	3	NA	-0.180866353825636	NA	0.0501962139941935	NA	cg25875908;cg00759508;cg06572974
CLCNKB	1	0	3	NA	-0.223321257680695	NA	0.0705296462830828	NA	cg02634641;cg20320574;cg11235583
CLN6	1	0	3	NA	-0.127332250719328	NA	0.0274254554486189	NA	cg20716080;cg17095910;cg22576950
CSF3R	1	0	3	NA	-0.11896735047526	NA	0.011193078823332	NA	cg15210817;cg18190832;cg07285167
DEPDC7	1	0	3	NA	-0.165545269334582	NA	0.0543034357413849	NA	cg07675337;cg00035630;cg07491796
DGCR8	1	0	3	NA	-0.225245337191612	NA	0.134845708295296	NA	cg08706141;cg21285564;cg22808478
DHX38	1	0	3	NA	-0.150102311636575	NA	0.0270566183647396	NA	cg08368055;cg22337624;cg26831730
DKKL1	1	0	3	NA	-0.215323869587979	NA	0.108554270517144	NA	cg03061811;cg18714712;cg22750364
DLL3	1	0	3	NA	-0.137141915011806	NA	0.0135192082477301	NA	cg02873868;cg25627144;cg11680792
DSTN	1	0	3	NA	-0.122545407052774	NA	0.0047107675773373	NA	cg14158573;cg22276571;cg19765886
DYM	1	0	3	NA	-0.108584141414193	NA	0.00675627905406359	NA	cg23865597;cg19495149;cg25458298
EIF4G3	1	0	3	NA	-0.111185085981943	NA	0.00619860103846921	NA	cg09764780;cg08539965;cg13149996
EPHX1	1	0	3	NA	-0.151844318491138	NA	0.0285003634692551	NA	cg26513734;cg17442483;cg25152404
FAM176A	1	0	3	NA	-0.146332126094466	NA	0.0402481774282456	NA	cg18734842;cg07912003;cg01921956
FAM26F	1	0	3	NA	-0.160124675586049	NA	0.0596537201690123	NA	cg19579755;cg01742428;cg23250964
FBXO10	1	0	3	NA	-0.121441096764783	NA	0.0206837669246417	NA	cg13641993;cg14346895;cg13893555
FHAD1	1	0	3	NA	-0.206993036827121	NA	0.102630827171017	NA	cg06838175;cg07352425;cg08815479
FKBP5	1	0	3	NA	-0.120515909807504	NA	0.0141013525042627	NA	cg08586216;cg08636224;cg23416081
FOXD2	1	0	3	NA	-0.162892484485776	NA	0.0542186652411908	NA	cg26518431;cg16342298;cg23659056
FOXJ3	1	0	3	NA	-0.149365073400415	NA	0.0475997357447853	NA	cg17985311;cg17843212;cg18174678
FOXP4	1	0	3	NA	-0.176399448577966	NA	0.11386138987675	NA	cg01508045;cg10719970;cg07560287
FYN	1	0	3	NA	-0.135154348252219	NA	0.0272319620225658	NA	cg04657000;cg11920592;cg19713959
GJB7	1	0	3	NA	-0.20168420064956	NA	0.0328006486006404	NA	cg12183741;cg04972856;cg12350822
GPD2	1	0	3	NA	-0.121874890755629	NA	0.0183329438580835	NA	cg03230175;cg05786348;cg04915300
GYLTL1B	1	0	3	NA	-0.124226111352961	NA	0.0187272226534042	NA	cg17980610;cg20608085;cg16335858
HOXA2	1	0	3	NA	-0.290957848313127	NA	0.109194489206296	NA	cg19432993;cg06166490;cg02225599
HPDL	1	0	3	NA	-0.256017412204614	NA	0.116991531056485	NA	cg26781150;cg10026473;cg10164640
IGF2R	1	0	3	NA	-0.122050270283716	NA	0.0161840600027629	NA	cg08569322;cg11170810;cg11656326
IQCK	1	0	3	NA	-0.171973797477832	NA	0.0317181568917382	NA	cg08248577;cg16616769;cg21615663
KCNC4	1	0	3	NA	-0.154623119532318	NA	0.0647501995294172	NA	cg24599205;cg11737742;cg13902210
KDM4B	1	0	3	NA	-0.141032200717659	NA	0.0565303727232538	NA	cg18362538;cg16886828;cg02302043
KIAA0146	1	0	3	NA	-0.154619184197872	NA	0.0367004714508535	NA	cg24562610;cg23536158;cg01757586
KIAA0754	1	0	3	NA	-0.153006411490198	NA	0.042299573818732	NA	cg05957749;cg09791673;cg19589131
KIAA1257	1	0	3	NA	-0.114991575284072	NA	0.0123516302488649	NA	cg14768782;cg01223011;cg03344114
KIAA1671	1	0	3	NA	-0.144228273387822	NA	0.0296128032775326	NA	cg02076598;cg04692156;cg08820568
KIF24	1	0	3	NA	-0.113979012476557	NA	0.0168528067773473	NA	cg21203941;cg07506503;cg14490447
LOC100133893	1	0	3	NA	-0.11641757778889	NA	0.0101455339616283	NA	cg05632229;cg09093212;cg04279139
LOC401431	1	0	3	NA	-0.141413041240906	NA	0.0232687409494925	NA	cg09469432;cg24845380;cg24227081
LRP5L	1	0	3	NA	-0.213227870105837	NA	0.114783460753469	NA	cg04416431;cg18606700;cg14887886
LRRN2	1	0	3	NA	-0.123837961393361	NA	0.014145405847145	NA	cg05785298;cg17112828;cg16456919
LYNX1	1	0	3	NA	-0.13134047965116	NA	0.0287265606155372	NA	cg10555383;cg23180489;cg25483741
MGC14436	1	0	3	NA	-0.11354081133697	NA	0.0129592696380789	NA	cg09251362;cg19772445;cg00050496
MIAT	1	0	3	NA	-0.125192202557418	NA	0.0240380985348282	NA	cg04385144;cg15454895;cg03612722
MIR1306	1	0	3	NA	-0.225245337191612	NA	0.134845708295296	NA	cg08706141;cg21285564;cg22808478
MMP14	1	0	3	NA	-0.147979388473527	NA	0.0517385714758735	NA	cg27020028;cg08321366;cg09208010
MN1	1	0	3	NA	-0.141415072766359	NA	0.0137628138472254	NA	cg00308159;cg05061886;cg01214458
MOBKL2C	1	0	3	NA	-0.184444046228953	NA	0.0199811777855171	NA	cg11798658;cg03345668;cg15933935
MORF4L1	1	0	3	NA	-0.12799912371726	NA	0.0291080472348858	NA	cg14426682;cg24795825;cg03589001
NDUFA4L2	1	0	3	NA	-0.262533563459739	NA	0.105450724481368	NA	cg13520394;cg10625931;cg20971970
NIT2	1	0	3	NA	-0.20917849982091	NA	0.0350211042502159	NA	cg03429645;cg02418535;cg07905748
NLGN1	1	0	3	NA	-0.120465098508884	NA	0.0185314618070837	NA	cg15225201;cg21120436;cg21946824
NPL	1	0	3	NA	-0.163303180846236	NA	0.0211146718940935	NA	cg26803289;cg00548060;cg02814691
NTNG2	1	0	3	NA	-0.23392431876683	NA	0.13001444591167	NA	cg09359064;cg13783653;cg08108641
NXT2	1	0	3	NA	-0.164717268625019	NA	0.0422870408364726	NA	cg26144456;cg15586998;cg13257485
OTOP2	1	0	3	NA	-0.182847700086136	NA	0.0459130116752958	NA	cg06960693;cg19024279;cg25306087
PARP6	1	0	3	NA	-0.166094104740523	NA	0.0667339874300742	NA	cg12670525;cg18219418;cg23331961
PDPN	1	0	3	NA	-0.126764083470157	NA	0.0338113409598059	NA	cg15563963;cg14027957;cg16590190
PLD6	1	0	3	NA	-0.178415084086667	NA	0.0576285016707415	NA	cg16340422;cg11713493;cg23448998
PMS2L11	1	0	3	NA	-0.106678216777046	NA	0.00813267257885672	NA	cg05908242;cg01425807;cg15177055
PON3	1	0	3	NA	-0.151322702903546	NA	0.0472978084226822	NA	cg25572105;cg11700490;cg04350520
PPP1R16B	1	0	3	NA	-0.118468618325931	NA	0.0131397639580043	NA	cg13691108;cg03288217;cg02811473
PTPRE	1	0	3	NA	-0.138577894237432	NA	0.0421292666628643	NA	cg05524354;cg27382910;cg15829081
PUF60	1	0	3	NA	-0.139054827779088	NA	0.0276113061468891	NA	cg18149919;cg01730857;cg20036996
RABGGTA	1	0	3	NA	-0.199339286111016	NA	0.0403662266662172	NA	cg18254364;cg00951770;cg11068517
RAI14	1	0	3	NA	-0.108583216243722	NA	0.00532852635216867	NA	cg03332113;cg06467040;cg02128417
RCAN1	1	0	3	NA	-0.159576306169398	NA	0.0768312754362658	NA	cg19278165;cg21301258;cg05156137
RCBTB1	1	0	3	NA	-0.116902236447544	NA	0.00834710897512164	NA	cg03074579;cg25065097;cg00477378
RHOU	1	0	3	NA	-0.126261073277715	NA	0.0147200241089543	NA	cg03145930;cg19319808;cg11431126
RPF1	1	0	3	NA	-0.188815424634724	NA	0.0601571046516494	NA	cg02078520;cg00908758;cg00779393
RSPH9	1	0	3	NA	-0.165098399579108	NA	0.0484125529701088	NA	cg20582800;cg11034626;cg05547260
SCNN1G	1	0	3	NA	-0.1683770401632	NA	0.0579355735960929	NA	cg09552652;cg20377627;cg00315391
SIAH1	1	0	3	NA	-0.187284985752086	NA	0.0217053407853107	NA	cg03104704;cg06907405;cg16573542
SLC30A3	1	0	3	NA	-0.140545279304614	NA	0.0239597993144705	NA	cg03875195;cg03023068;cg24416973
SORT1	1	0	3	NA	-0.257039286728956	NA	0.105681245426706	NA	cg09764697;cg12028052;cg23616212
SRY	1	0	3	NA	-0.160328620671687	NA	0.0481679714274136	NA	cg11898347;cg27636129;cg10338539
SULF2	1	0	3	NA	-0.167079307641465	NA	0.0404216380932616	NA	cg08134301;cg03861347;cg25401628
TSSC1	1	0	3	NA	-0.140231804097742	NA	0.0282789308672097	NA	cg06287858;cg01386059;cg01472464
TTC15	1	0	3	NA	-0.140231804097742	NA	0.0282789308672097	NA	cg06287858;cg01386059;cg01472464
TTC9B	1	0	3	NA	-0.124005835456309	NA	0.00968679861853896	NA	cg11984463;cg00058938;cg02724271
TXNL4B	1	0	3	NA	-0.150102311636575	NA	0.0270566183647396	NA	cg08368055;cg22337624;cg26831730
USH1G	1	0	3	NA	-0.182847700086136	NA	0.0459130116752958	NA	cg06960693;cg19024279;cg25306087
VEGFA	1	0	3	NA	-0.107893997670794	NA	0.00381322305380504	NA	cg18022921;cg00539360;cg01298514
VWA3B	1	0	3	NA	-0.124139170658784	NA	0.0141227411054438	NA	cg09741917;cg08584627;cg24275730
ZBTB20	1	0	3	NA	-0.155301671869419	NA	0.0465383732223203	NA	cg25364469;cg14941895;cg14338114
ZBTB46	1	0	3	NA	-0.263879912121646	NA	0.148863493507922	NA	cg18979623;cg18187035;cg20267897
ZMIZ1	1	0	3	NA	-0.105901048405353	NA	0.00491024827947834	NA	cg09936762;cg11961495;cg25034155
ZNF311	1	0	3	NA	-0.107448331799121	NA	0.00927950357419449	NA	cg21310336;cg14930690;cg09435617
ZNF580	1	0	3	NA	-0.137171263878326	NA	0.0272637057781326	NA	cg06564837;cg23608997;cg04410558
ZNF672	1	0	3	NA	-0.174591438787122	NA	0.102854321754754	NA	cg04071948;cg21149260;cg07819756
ZNF800	1	0	3	NA	-0.231781390219271	NA	0.168011730752861	NA	cg09162751;cg24161286;cg16738846
2008-09-01	1	0	2	NA	-0.149323385634956	NA	0.0462808191897355	NA	cg01444808;cg06941635
ABHD3	1	0	2	NA	-0.207487606677565	NA	0.14274285270321	NA	cg10690887;cg13628146
ABHD6	1	0	2	NA	-0.12895572898709	NA	0.0188803781226225	NA	cg07704718;cg16569813
ACSL3	1	0	2	NA	-0.117962760878136	NA	0.005285196399236	NA	cg25947773;cg07604043
ACSS1	1	0	2	NA	-0.124339614401352	NA	0.0146620955259893	NA	cg23676480;cg26325723
ACTA2	1	0	2	NA	-0.131924007678864	NA	0.015949102578021	NA	cg06450397;cg15950761
ACVR1	1	0	2	NA	-0.135842213184844	NA	0.0365559717289687	NA	cg23967461;cg16326402
ADAM30	1	0	2	NA	-0.161650243181916	NA	0.012679762887226	NA	cg22774211;cg16166968
ADAMTS15	1	0	2	NA	-0.108672844825303	NA	0.00618023818427233	NA	cg12444117;cg02564733
ADCY7	1	0	2	NA	-0.107850695668932	NA	0.00896686114436902	NA	cg05362860;cg13851211
ADPGK	1	0	2	NA	-0.122627358353252	NA	0.00349808726524139	NA	cg10862018;cg00484488
ADRA2A	1	0	2	NA	-0.20528214061323	NA	0.0461375927002207	NA	cg05563110;cg05329352
ADRA2B	1	0	2	NA	-0.149051575015978	NA	0.0214429561525346	NA	cg21542793;cg20634573
AGL	1	0	2	NA	-0.162368122709887	NA	0.0782750781130396	NA	cg22353495;cg10772169
AGPAT3	1	0	2	NA	-0.158302611890561	NA	0.0131214520392497	NA	cg03899654;cg02869163
AGPHD1	1	0	2	NA	-0.125957255426103	NA	0.0164808460982225	NA	cg02823743;cg05506908
AHCYL1	1	0	2	NA	-0.188531273208637	NA	0.0341139718381609	NA	cg24681307;cg19595244
AHNAK	1	0	2	NA	-0.240355493448345	NA	0.148403000473683	NA	cg21038682;cg19764555
AIM2	1	0	2	NA	-0.121770586263582	NA	0.0202977084966945	NA	cg07195224;cg11003133
AK3	1	0	2	NA	-0.187494282038667	NA	0.116973470211638	NA	cg14288486;cg25282780
AKAP11	1	0	2	NA	-0.158349015279192	NA	0.00203827713452553	NA	cg21800400;cg23261171
AKAP6	1	0	2	NA	-0.159613246460644	NA	0.00512939155219702	NA	cg23935289;cg24812523
AKD1	1	0	2	NA	-0.106711401424298	NA	0.00321867524285284	NA	cg19948183;cg27392242
AKR7A3	1	0	2	NA	-0.176116993699466	NA	0.0759305365060257	NA	cg04091063;cg11233384
AKTIP	1	0	2	NA	-0.109126114330117	NA	0.00951270190555623	NA	cg02965178;cg05414254
ALDH8A1	1	0	2	NA	-0.120921653055329	NA	0.0130266857715969	NA	cg02396253;cg09533063
ALS2CR11	1	0	2	NA	-0.11848575337945	NA	0.020748312971843	NA	cg11052143;cg04411541
ANGPT1	1	0	2	NA	-0.137834074497116	NA	0.0450376559804414	NA	cg09529093;cg23248351
ANKMY1	1	0	2	NA	-0.214965939890378	NA	0.0364378053162407	NA	cg15766075;cg24958325
ANKRD46	1	0	2	NA	-0.130486980114155	NA	0.00362606593408919	NA	cg11582558;cg16335643
ANKRD55	1	0	2	NA	-0.178645468075545	NA	0.0765421669536517	NA	cg19678610;cg22709202
ANKRD56	1	0	2	NA	-0.195175815136059	NA	0.104938486377572	NA	cg03477792;cg06046430
ANKRD9	1	0	2	NA	-0.167741539442905	NA	0.0253183384562478	NA	cg16727416;cg23572578
AOX1	1	0	2	NA	-0.194353453533268	NA	0.092468012964787	NA	cg08952506;cg02657832
AP1B1	1	0	2	NA	-0.156244864473953	NA	0.0465373298035415	NA	cg05410624;cg11594452
AP1S3	1	0	2	NA	-0.344849276841604	NA	0.100550645002452	NA	cg01869219;cg05103387
APBA2	1	0	2	NA	-0.10885612178066	NA	0.00643975354623233	NA	cg22874989;cg03953482
ARF1	1	0	2	NA	-0.11566674016348	NA	0.00572539221751635	NA	cg06779113;cg18882687
ARL5C	1	0	2	NA	-0.104315151172849	NA	0.00281750684256541	NA	cg06120399;cg07330481
ARPP19	1	0	2	NA	-0.161627343122155	NA	0.0421025280858576	NA	cg25003924;cg21849597
ARPP-21	1	0	2	NA	-0.121637714347185	NA	0.0142888988669484	NA	cg09866743;cg12942155
ARRDC2	1	0	2	NA	-0.243567086817253	NA	0.0258053126202534	NA	cg15528091;cg07721276
ASPRV1	1	0	2	NA	-0.215529071173712	NA	0.128528489904365	NA	cg09868768;cg14166453
ASZ1	1	0	2	NA	-0.114815313664134	NA	0.00938174148612975	NA	cg22424532;cg16540704
ATCAY	1	0	2	NA	-0.214454886082529	NA	0.00881853033000885	NA	cg17097950;cg00871381
ATOH8	1	0	2	NA	-0.191796561991625	NA	0.0779290695830698	NA	cg01472882;cg24399924
AVEN	1	0	2	NA	-0.111491569603852	NA	0.0076233776330309	NA	cg10772974;cg24786847
AZI2	1	0	2	NA	-0.157711913050863	NA	0.0373650423314511	NA	cg07361858;cg15564207
AZIN1	1	0	2	NA	-0.138264982074449	NA	0.019145291236389	NA	cg03752203;cg02243276
BCR	1	0	2	NA	-0.155960568363515	NA	8.9042329674525e-05	NA	cg00281467;cg03930964
BDH2	1	0	2	NA	-0.142553209449089	NA	0.0185112716675832	NA	cg11469321;cg03276883
BSCL2	1	0	2	NA	-0.149033300493915	NA	0.0197361187329665	NA	cg26333513;cg10398590
BTBD10	1	0	2	NA	-0.130018379754339	NA	0.0327075392256025	NA	cg15506587;cg12930795
BTG3	1	0	2	NA	-0.180431427199266	NA	0.0809193460893457	NA	cg05762769;cg10696191
C10orf58	1	0	2	NA	-0.163002771028277	NA	0.0395723333612874	NA	cg05014245;cg06173833
C11orf49	1	0	2	NA	-0.162929165874553	NA	0.0457398182941798	NA	cg07104919;cg24347903
C12orf29	1	0	2	NA	-0.125646977031067	NA	0.0285272991814857	NA	cg08743634;cg01309052
C13orf33	1	0	2	NA	-0.228887999364646	NA	0.0439201369820724	NA	cg24690437;cg10763483
C15orf23	1	0	2	NA	-0.142368254758749	NA	0.0234350457303693	NA	cg19947611;cg13984173
C16orf46	1	0	2	NA	-0.159068133960809	NA	0.0791639689156604	NA	cg01709288;cg05255305
C16orf73	1	0	2	NA	-0.145587997606902	NA	0.0567158771432915	NA	cg27308021;cg01431184
C17orf97	1	0	2	NA	-0.121409671549228	NA	0.0239273797307587	NA	cg12417689;cg16791721
C19orf48	1	0	2	NA	-0.137302132887839	NA	0.00193289430745316	NA	cg04547809;cg18391955
C1GALT1	1	0	2	NA	-0.145013333521212	NA	0.0612344954069601	NA	cg19473623;cg22244135
C1orf35	1	0	2	NA	-0.195401471688791	NA	0.0784327886825188	NA	cg15720832;cg22790377
C21orf130	1	0	2	NA	-0.130346198393381	NA	0.0204463596435837	NA	cg16246713;cg21980107
C22orf27	1	0	2	NA	-0.121401946707507	NA	0.0081684561449287	NA	cg15425811;cg08467687
C4orf42	1	0	2	NA	-0.164260683383479	NA	0.0874232385664025	NA	cg26479374;cg07745915
C6orf195	1	0	2	NA	-0.124287727629146	NA	0.0277879748521387	NA	cg03290281;cg05802990
C7orf25	1	0	2	NA	-0.141430635002288	NA	0.0429644569492321	NA	cg02370113;cg20210263
C8orf44	1	0	2	NA	-0.103865049082736	NA	0.00538542484689997	NA	cg14406005;cg13064571
C9orf46	1	0	2	NA	-0.129608737557113	NA	0.025487578025373	NA	cg14025883;cg23598352
C9orf64	1	0	2	NA	-0.190380426348536	NA	0.0410838203922173	NA	cg12975295;cg13417559
C9orf68	1	0	2	NA	-0.137330571862514	NA	0.0455202953372622	NA	cg13763482;cg27204993
C9orf91	1	0	2	NA	-0.182552479086326	NA	0.0763998187393112	NA	cg13676817;cg13907406
CA13	1	0	2	NA	-0.33834877352082	NA	0.104428488383061	NA	cg26351027;cg24484339
CABC1	1	0	2	NA	-0.187748116049363	NA	0.0329268115545304	NA	cg11847933;cg16051954
CACNB3	1	0	2	NA	-0.111017743239576	NA	0.00752768374722067	NA	cg04152629;cg23029183
CARS	1	0	2	NA	-0.181386819295722	NA	0.0376834522024719	NA	cg17004353;cg25072766
CAV1	1	0	2	NA	-0.158996980145683	NA	0.0238692023824231	NA	cg20897119;cg04474049
CCDC13	1	0	2	NA	-0.25209264579179	NA	0.0188341824022644	NA	cg20974621;cg09677287
CCDC67	1	0	2	NA	-0.162194074721324	NA	0.0561992462372641	NA	cg18786535;cg24537724
CCDC80	1	0	2	NA	-0.112130273538481	NA	0.0121653294731593	NA	cg16198723;cg21580421
CCDC85C	1	0	2	NA	-0.232145956894821	NA	0.0133106240160451	NA	cg16717713;cg05406635
CCK	1	0	2	NA	-0.155556775631938	NA	0.00383706985807381	NA	cg11142705;cg13732201
CCNJ	1	0	2	NA	-0.165451693736879	NA	0.0223738109559074	NA	cg26268044;cg24255928
CD226	1	0	2	NA	-0.157526757574369	NA	0.0580912151334223	NA	cg26246840;cg13164537
CD96	1	0	2	NA	-0.119449246675953	NA	0.0265056946231236	NA	cg24214168;cg25298754
CDC73	1	0	2	NA	-0.158456098388759	NA	0.046143750492513	NA	cg02459355;cg25921910
CDH10	1	0	2	NA	-0.124073265111749	NA	0.00876729111646007	NA	cg26161643;cg02617312
CDK5R1	1	0	2	NA	-0.160083425507704	NA	0.0747679294421725	NA	cg10898212;cg22322863
CDKAL1	1	0	2	NA	-0.120952516307081	NA	0.0124642224258868	NA	cg17117794;cg18868372
CDKN1A	1	0	2	NA	-0.131759998169115	NA	0.0287481447806468	NA	cg13662121;cg03032677
CENPV	1	0	2	NA	-0.207335060495719	NA	0.00430126028137059	NA	cg13180678;cg11152364
CHD8	1	0	2	NA	-0.168167568039522	NA	0.041748612471382	NA	cg01044580;cg08305969
CHML	1	0	2	NA	-0.105213555171287	NA	0.00412762547197593	NA	cg15775914;cg17461214
CHN2	1	0	2	NA	-0.143505391354305	NA	0.0116379464704306	NA	cg23836542;cg22747501
CHRM5	1	0	2	NA	-0.111491569603852	NA	0.0076233776330309	NA	cg10772974;cg24786847
CHST13	1	0	2	NA	-0.265769255288076	NA	0.0253755916916461	NA	cg13844011;cg20712058
CHST14	1	0	2	NA	-0.159770369067784	NA	0.0804593361984963	NA	cg00268685;cg23365482
CHUK	1	0	2	NA	-0.165155888914519	NA	0.00921397812224651	NA	cg13291862;cg26848011
CIZ1	1	0	2	NA	-0.134257240880951	NA	0.00939410895091961	NA	cg09976142;cg00407062
CNDP2	1	0	2	NA	-0.136484653649604	NA	0.0249426479964191	NA	cg16387467;cg27029518
CNNM4	1	0	2	NA	-0.169831425436853	NA	0.0619376251732398	NA	cg14228484;cg19953799
CNTD2	1	0	2	NA	-0.167379421048191	NA	0.0867460764947964	NA	cg12210286;cg11800832
COL17A1	1	0	2	NA	-0.106352798876256	NA	0.00679290178371702	NA	cg13553455;cg26322711
COL23A1	1	0	2	NA	-0.163283162624507	NA	0.0018769772485598	NA	cg11256387;cg18816996
CORO1C	1	0	2	NA	-0.180442998428558	NA	0.00575137272995773	NA	cg21011570;cg10155304
CPEB4	1	0	2	NA	-0.134170433594844	NA	0.0245073449927052	NA	cg14454798;cg25122699
CPM	1	0	2	NA	-0.183013975393091	NA	0.0896760006286882	NA	cg27076669;cg05209514
CR1L	1	0	2	NA	-0.173283652021213	NA	0.0432278165018085	NA	cg00115980;cg13234569
CRB3	1	0	2	NA	-0.131424116291571	NA	0.0402718990730205	NA	cg25637722;cg17799295
CREG1	1	0	2	NA	-0.15083084402711	NA	0.0370356219965123	NA	cg22344162;cg01510813
CRY2	1	0	2	NA	-0.16305089636117	NA	0.0865952018952883	NA	cg07524456;cg07326765
CTHRC1	1	0	2	NA	-0.245340453229963	NA	0.172474961718781	NA	cg21936543;cg07757887
CTNNA3	1	0	2	NA	-0.131290979770432	NA	0.0346414928361021	NA	cg26297493;cg09538287
DBF4B	1	0	2	NA	-0.127687826659897	NA	0.00872613362951777	NA	cg14578363;cg22697517
DCAF5	1	0	2	NA	-0.197853153810461	NA	0.0481006226716074	NA	cg08268254;cg18909698
DCBLD1	1	0	2	NA	-0.142298360468202	NA	0.0408928592986079	NA	cg14611402;cg23172480
DCK	1	0	2	NA	-0.103202534958703	NA	0.00197981444294715	NA	cg03461399;cg02267488
DDAH1	1	0	2	NA	-0.122370245051978	NA	0.0230787873246293	NA	cg11341440;cg24662614
DDC	1	0	2	NA	-0.113853811443408	NA	0.0134553354106583	NA	cg19715936;cg24164005
DDX52	1	0	2	NA	-0.146342968872048	NA	0.0610696129560234	NA	cg01378812;cg02992647
DEPDC6	1	0	2	NA	-0.127908988695924	NA	0.00994541127459392	NA	cg05034642;cg02919712
DHRS11	1	0	2	NA	-0.126165709281083	NA	0.0120384219200505	NA	cg14076390;cg24338748
DHRS12	1	0	2	NA	-0.156770695527228	NA	0.0450439739304567	NA	cg04925385;cg04786592
DHX40	1	0	2	NA	-0.167136625052833	NA	0.0864389963761195	NA	cg09795195;cg18062196
DICER1	1	0	2	NA	-0.162771110008947	NA	0.00548394251949548	NA	cg01049870;cg24130561
DIS3L	1	0	2	NA	-0.26246215250512	NA	0.0177590818129915	NA	cg19561615;cg13384501
DLEU7	1	0	2	NA	-0.171687963922968	NA	0.0740674178677908	NA	cg17288288;cg06679720
DLX4	1	0	2	NA	-0.168591549432977	NA	0.0243006809029516	NA	cg01832036;cg13604794
DNA2	1	0	2	NA	-0.122527065274102	NA	0.00271366962450085	NA	cg27570978;cg23210309
DNAJC5	1	0	2	NA	-0.11518344240646	NA	0.00693338327925976	NA	cg00388871;cg06461588
DNMBP	1	0	2	NA	-0.114201720847522	NA	0.000970084015706863	NA	cg27319563;cg21348900
DPEP1	1	0	2	NA	-0.134182842138	NA	0.019041733871907	NA	cg07384589;cg09347176
DTNBP1	1	0	2	NA	-0.152277460740679	NA	0.0510341548586432	NA	cg04896678;cg18719571
DUOX1	1	0	2	NA	-0.16298551063951	NA	0.054397050191393	NA	cg13605988;cg10201668
DUOX2	1	0	2	NA	-0.236820675894973	NA	0.161025408995074	NA	cg16778527;cg23899628
DUOXA1	1	0	2	NA	-0.16298551063951	NA	0.054397050191393	NA	cg13605988;cg10201668
DUOXA2	1	0	2	NA	-0.236820675894973	NA	0.161025408995074	NA	cg16778527;cg23899628
DUSP10	1	0	2	NA	-0.111059646805134	NA	0.00591087049344439	NA	cg13442201;cg05941778
DUSP26	1	0	2	NA	-0.119216545390959	NA	0.00177846993233011	NA	cg23187159;cg00441301
DYRK2	1	0	2	NA	-0.144535308092861	NA	0.0029935309192001	NA	cg18125073;cg27276522
ECHDC3	1	0	2	NA	-0.12410473104535	NA	0.0338703217429795	NA	cg14264119;cg17782954
EFCAB1	1	0	2	NA	-0.202250160521472	NA	0.143498428507908	NA	cg23562261;cg15397374
EFCAB8	1	0	2	NA	-0.122511396958157	NA	0.0133061732587101	NA	cg01047613;cg01845111
EFHA2	1	0	2	NA	-0.211885114907883	NA	0.0786796697255595	NA	cg18577280;cg05956498
EFNA1	1	0	2	NA	-0.179224789381348	NA	0.103207656393966	NA	cg21609826;cg05082095
EIF2AK4	1	0	2	NA	-0.174574659271699	NA	0.10290285771637	NA	cg16723982;cg10068398
ELF4	1	0	2	NA	-0.110785585417902	NA	0.00753747103935198	NA	cg23356769;cg22221554
ELFN1	1	0	2	NA	-0.178991428724388	NA	0.0384723029115027	NA	cg25899952;cg09160231
ENC1	1	0	2	NA	-0.125059708242644	NA	0.0129804276975489	NA	cg03335624;cg18892446
ENPEP	1	0	2	NA	-0.127761099906363	NA	0.0176524845876396	NA	cg15711616;cg26002634
EPHA3	1	0	2	NA	-0.176108683507705	NA	0.0991533522059841	NA	cg16797972;cg05676541
ERMAP	1	0	2	NA	-0.119625639339587	NA	0.0251931766989798	NA	cg00410895;cg24379122
ERN1	1	0	2	NA	-0.170117454073108	NA	0.0693805902159411	NA	cg12779575;cg20998539
ETNK1	1	0	2	NA	-0.1688942784904	NA	0.0335793835457658	NA	cg17839399;cg21477262
EVC	1	0	2	NA	-0.124373888660701	NA	0.0179863447853574	NA	cg03881544;cg26875219
EVC2	1	0	2	NA	-0.124373888660701	NA	0.0179863447853574	NA	cg03881544;cg26875219
EVPLL	1	0	2	NA	-0.11010708663224	NA	0.00716318300096068	NA	cg25255713;cg01152168
EXOC3L2	1	0	2	NA	-0.118404252319415	NA	0.0247418491509127	NA	cg01565314;cg09450024
FABP4	1	0	2	NA	-0.129722792174423	NA	0.0129622960418978	NA	cg10062803;cg26150533
FAM111A	1	0	2	NA	-0.182827000547634	NA	0.0298675664307252	NA	cg18529243;cg14766700
FAM123B	1	0	2	NA	-0.159630016737292	NA	0.00736794965783397	NA	cg03650842;cg01127291
FAM126A	1	0	2	NA	-0.166260943997294	NA	0.0878795571834875	NA	cg00031708;cg11357953
FAM168A	1	0	2	NA	-0.124984039987576	NA	0.0328476127238127	NA	cg11658781;cg04939326
FAM184B	1	0	2	NA	-0.187848639702283	NA	0.0642501646082571	NA	cg04225825;cg00306311
FAM193B	1	0	2	NA	-0.150988724703973	NA	0.01172301039072	NA	cg06033531;cg17393458
FAM46B	1	0	2	NA	-0.143780362599533	NA	0.0395733545414843	NA	cg22395192;cg13782884
FAM49A	1	0	2	NA	-0.114000968201233	NA	0.00502170679840393	NA	cg04134235;cg24103799
FAM54B	1	0	2	NA	-0.136822927694383	NA	0.0342939504821317	NA	cg08304059;cg14149304
FAM5C	1	0	2	NA	-0.113881017692238	NA	0.00333394180021527	NA	cg19632206;cg10951619
FAM83B	1	0	2	NA	-0.2474194802385	NA	0.108483587662709	NA	cg04690482;cg21227040
FAM83F	1	0	2	NA	-0.18780355732417	NA	0.0956863212100245	NA	cg03132166;cg02839123
FFAR1	1	0	2	NA	-0.172840241259964	NA	8.92120818451722e-05	NA	cg27471755;cg00878516
FGFR4	1	0	2	NA	-0.138057732313844	NA	0.0016326697733725	NA	cg00618323;cg17919667
FIGNL2	1	0	2	NA	-0.110173882520951	NA	0.000935947995255333	NA	cg06074307;cg02420617
FLG	1	0	2	NA	-0.110012271946205	NA	0.00970403741267295	NA	cg10500702;cg26390526
FLI1	1	0	2	NA	-0.136728371077726	NA	0.0415059359643154	NA	cg15763258;cg02677035
FLJ40125	1	0	2	NA	-0.218232971459031	NA	0.0323362258279302	NA	cg05534427;cg09444186
FLJ42289	1	0	2	NA	-0.125055211949373	NA	0.0300085926592719	NA	cg27659566;cg24595580
FNDC1	1	0	2	NA	-0.139863347860469	NA	0.0532060376749251	NA	cg08397344;cg08631819
FSTL4	1	0	2	NA	-0.207633340177878	NA	0.0853026515768868	NA	cg25475603;cg00586365
FXN	1	0	2	NA	-0.147753428785107	NA	0.0422202683264657	NA	cg02268013;cg07158339
FYTTD1	1	0	2	NA	-0.132235938488595	NA	0.0291978433677823	NA	cg06097557;cg12908968
G3BP2	1	0	2	NA	-0.176513175781526	NA	0.0310718008665429	NA	cg13802595;cg03862987
GALC	1	0	2	NA	-0.207708811287973	NA	0.14189850130206	NA	cg04052570;cg14084312
GALNT1	1	0	2	NA	-0.110912518688756	NA	0.00735274993595397	NA	cg05714729;cg16741573
GAPDHS	1	0	2	NA	-0.346919010860718	NA	0.0609272499771186	NA	cg06710596;cg25681177
GCM1	1	0	2	NA	-0.111195785481405	NA	0.0146017374280223	NA	cg26023389;cg20967220
GDPD2	1	0	2	NA	-0.11095195307783	NA	0.0047468584463412	NA	cg02124085;cg10986455
GFRA1	1	0	2	NA	-0.126540293126841	NA	0.0263474612853429	NA	cg23524195;cg25617725
GJB3	1	0	2	NA	-0.127186153197978	NA	0.00356239538137726	NA	cg13488851;cg23072908
GON4L	1	0	2	NA	-0.13713460961397	NA	0.0104672685616182	NA	cg17930201;cg12738981
GPR137B	1	0	2	NA	-0.17400151212561	NA	0.0566912660585557	NA	cg09258327;cg23646820
GPR146	1	0	2	NA	-0.134510960666209	NA	0.0485434905127219	NA	cg22277106;cg24589334
GPR148	1	0	2	NA	-0.226544240386437	NA	0.0268719226879244	NA	cg11777523;cg17727725
GPR156	1	0	2	NA	-0.111144999754577	NA	0.0110639129033138	NA	cg04812189;cg19693403
GPR81	1	0	2	NA	-0.118580684172963	NA	0.0232083628302329	NA	cg19328828;cg23505823
GPR83	1	0	2	NA	-0.120641751679564	NA	0.0176799478073508	NA	cg22638597;cg23739994
GRIK5	1	0	2	NA	-0.123019134133311	NA	0.0225224372348029	NA	cg13510813;cg00553487
GRM8	1	0	2	NA	-0.124223759856387	NA	0.0314842739925007	NA	cg03101021;cg09066361
GRPEL2	1	0	2	NA	-0.15594208620305	NA	0.0521061011455379	NA	cg04009887;cg04993267
GTF2A1	1	0	2	NA	-0.139610176162442	NA	0.0501467200474171	NA	cg23514174;cg04293460
H1FNT	1	0	2	NA	-0.119376210791205	NA	0.0152200934321011	NA	cg00745543;cg15456555
HAUS7	1	0	2	NA	-0.11629290489183	NA	0.012314077933254	NA	cg03534718;cg09989237
HDLBP	1	0	2	NA	-0.184053633459152	NA	0.0254888008239333	NA	cg09564509;cg23881902
HEG1	1	0	2	NA	-0.137003726378427	NA	0.0438287591395894	NA	cg14706455;cg01311222
HELT	1	0	2	NA	-0.111144570410234	NA	0.00504033929973051	NA	cg07322750;cg07456114
HHIP	1	0	2	NA	-0.104212909558862	NA	0.00346580866001264	NA	cg13150467;cg14595911
HIST1H3J	1	0	2	NA	-0.207960084445337	NA	0.090309126476656	NA	cg17965019;cg17718302
HIST1H4B	1	0	2	NA	-0.170788870316285	NA	0.0593080862834827	NA	cg00200164;cg04021557
HMGXB3	1	0	2	NA	-0.198801180037093	NA	0.00393411916508067	NA	cg05913238;cg19884619
HOXC13	1	0	2	NA	-0.141377750618798	NA	0.0146100687438911	NA	cg25671500;cg19977966
HOXC6	1	0	2	NA	-0.21381107167059	NA	0.0251729015358687	NA	cg01153660;cg03255182
HPD	1	0	2	NA	-0.103990698722823	NA	8.9409301558967e-05	NA	cg02506908;cg21502250
HRH1	1	0	2	NA	-0.121001381317938	NA	0.0136595714639503	NA	cg16929739;cg06457736
HSD17B12	1	0	2	NA	-0.183956080178719	NA	0.0193202817700681	NA	cg23575732;cg03606954
HSF2BP	1	0	2	NA	-0.13288920650287	NA	0.00522625878033343	NA	cg16412370;cg02710119
HSF4	1	0	2	NA	-0.235596508318725	NA	0.138643086051467	NA	cg23414876;cg04580872
HTR5A	1	0	2	NA	-0.144593555219661	NA	0.0192524634887931	NA	cg25058023;cg25780543
IFITM4P	1	0	2	NA	-0.121993865478776	NA	0.0105120651534863	NA	cg02039276;cg01800614
IGSF10	1	0	2	NA	-0.141130318284503	NA	0.0351051236814305	NA	cg12842552;cg10552106
IL10RA	1	0	2	NA	-0.14652577432127	NA	0.0175027846381272	NA	cg26661481;cg01697865
IL1A	1	0	2	NA	-0.160783606255671	NA	0.0674083329937563	NA	cg27368523;cg27083787
INPP4A	1	0	2	NA	-0.153454126647378	NA	0.0146088944977997	NA	cg18455616;cg01169610
INSM2	1	0	2	NA	-0.115775297463051	NA	0.00747450732324564	NA	cg13775005;cg02157467
ITGB1	1	0	2	NA	-0.118477350420069	NA	0.0002029925732817	NA	cg09624923;cg16365445
ITPRIP	1	0	2	NA	-0.20391720265209	NA	0.0448052845877647	NA	cg25030266;cg16301004
KCNA10	1	0	2	NA	-0.115105821958102	NA	0.0201557336817648	NA	cg12957986;cg04299028
KCNA3	1	0	2	NA	-0.268752366827472	NA	0.0289197673093614	NA	cg19942256;cg13925011
KCNG4	1	0	2	NA	-0.121988323548743	NA	0.0216910054779161	NA	cg09898848;cg03246665
KCNH1	1	0	2	NA	-0.134637352461565	NA	0.0312077415703906	NA	cg14823935;cg10968055
KCNK15	1	0	2	NA	-0.150794411222416	NA	0.0524510461071365	NA	cg04675475;cg11681959
KCNQ1	1	0	2	NA	-0.189513829624918	NA	0.0618267886998002	NA	cg00283576;cg11363972
KDM5B	1	0	2	NA	-0.172532821748719	NA	0.0212658127746889	NA	cg14381677;cg21105875
KIAA0196	1	0	2	NA	-0.131443411379815	NA	5.26168552019459e-05	NA	cg27089714;cg08270491
KIAA0649	1	0	2	NA	-0.14574598485126	NA	0.0332216411027871	NA	cg00766158;cg14578701
KIAA0664	1	0	2	NA	-0.166678089521959	NA	0.0906909489877899	NA	cg09176194;cg12229632
KIAA1310	1	0	2	NA	-0.169033534558806	NA	0.0612537156941008	NA	cg21821659;cg22645209
KIAA1644	1	0	2	NA	-0.105102106061646	NA	0.00504317802980694	NA	cg11165619;cg22866759
KIF17	1	0	2	NA	-0.149602218169265	NA	0.0286091447663702	NA	cg15613048;cg23677039
KIF21B	1	0	2	NA	-0.116201983321994	NA	0.0103976221728382	NA	cg26252592;cg21218687
KPRP	1	0	2	NA	-0.151555004449163	NA	0.0141071883901759	NA	cg25104107;cg26939283
KRBA1	1	0	2	NA	-0.197722828533298	NA	0.0473378862837963	NA	cg01269670;cg23778596
KRT80	1	0	2	NA	-0.129100817971421	NA	0.0320303025359848	NA	cg04472592;cg00280812
KSR1	1	0	2	NA	-0.108487526608867	NA	0.00706665433797295	NA	cg18303242;cg03294328
L3MBTL3	1	0	2	NA	-0.123531971144179	NA	0.0153836293742815	NA	cg24214379;cg03454037
LANCL2	1	0	2	NA	-0.195625289467806	NA	0.0467326762928818	NA	cg05979484;cg11850943
LASS2	1	0	2	NA	-0.189078806717315	NA	0.115910489900548	NA	cg22012583;cg02459569
LAYN	1	0	2	NA	-0.19369729306333	NA	0.05640530557832	NA	cg06459000;cg12506005
LCOR	1	0	2	NA	-0.233394892417037	NA	0.0513865899934793	NA	cg13918042;cg24296478
LDHAL6B	1	0	2	NA	-0.168770966408561	NA	0.0283603732575596	NA	cg13138539;cg13600755
LIN9	1	0	2	NA	-0.136819995252785	NA	0.0317319264676603	NA	cg04208928;cg10778994
LMO4	1	0	2	NA	-0.164231676512866	NA	0.0320043389957714	NA	cg07902673;cg26801613
LMO7	1	0	2	NA	-0.108524249517724	NA	0.0119076880258615	NA	cg12166476;cg17512989
LOC100128239	1	0	2	NA	-0.138764814824108	NA	0.0127305949643639	NA	cg20761187;cg17119170
LOC100130274	1	0	2	NA	-0.252590190881227	NA	0.100362897278782	NA	cg21429107;cg22932482
LOC121952	1	0	2	NA	-0.115831132863369	NA	0.00855834409592865	NA	cg05329135;cg00009871
LOC283663	1	0	2	NA	-0.139273438193983	NA	0.0354356676270179	NA	cg13626582;cg13136933
LOC285830	1	0	2	NA	-0.159995263720391	NA	0.0811332175710528	NA	cg12296326;cg17748329
LOC388965	1	0	2	NA	-0.145367290834079	NA	0.0258095662802183	NA	cg22037978;cg16851758
LOC400804	1	0	2	NA	-0.141886183390977	NA	0.0154082576010385	NA	cg27518240;cg19865770
LOC404266	1	0	2	NA	-0.129873429584223	NA	0.00749768512214609	NA	cg09704116;cg05490023
LOXHD1	1	0	2	NA	-0.125790772599505	NA	0.00250788696933831	NA	cg22138002;cg19829856
LPO	1	0	2	NA	-0.111461346013268	NA	0.00427605307266783	NA	cg07941938;cg16441044
LRFN4	1	0	2	NA	-0.196841040580395	NA	0.0141255327355592	NA	cg01667185;cg19391515
LRP1B	1	0	2	NA	-0.135930353170275	NA	0.0247032552014505	NA	cg21340845;cg22830273
LRRC3	1	0	2	NA	-0.178567204533073	NA	0.0982726709486208	NA	cg23921523;cg26144070
LRRC8B	1	0	2	NA	-0.106529815506099	NA	0.00259424598207968	NA	cg13151751;cg09099022
LSG1	1	0	2	NA	-0.16113245622357	NA	0.0321996504954713	NA	cg01971516;cg00181432
LYST	1	0	2	NA	-0.131695683374571	NA	0.0259825823749447	NA	cg13677741;cg04144714
MAFK	1	0	2	NA	-0.174216297441442	NA	0.0755867136109143	NA	cg26468430;cg04358131
MAGOH	1	0	2	NA	-0.196051701697513	NA	0.0946251023062059	NA	cg26112661;cg04916289
MALL	1	0	2	NA	-0.169939185336441	NA	0.0487656272444803	NA	cg05979741;cg04100397
MAP4K4	1	0	2	NA	-0.171169846798729	NA	0.0816916600794967	NA	cg23417875;cg06095752
MAPK15	1	0	2	NA	-0.101661937342168	NA	0.000176149513229086	NA	cg23379425;cg27499860
MCHR2	1	0	2	NA	-0.226033398612395	NA	0.134448001382353	NA	cg26981309;cg08430325
MCM7	1	0	2	NA	-0.108277792024938	NA	0.00169602030450421	NA	cg23860451;cg16236270
MDFIC	1	0	2	NA	-0.145829499992422	NA	0.0590916650463208	NA	cg05338976;cg10436410
MDP1	1	0	2	NA	-0.128220631475016	NA	0.0209784510564862	NA	cg15364509;cg20033070
MED16	1	0	2	NA	-0.135619992975493	NA	0.0215805232900223	NA	cg03721994;cg04340203
MFAP2	1	0	2	NA	-0.134995518830228	NA	0.0154093276770696	NA	cg10201923;cg12695612
MFSD1	1	0	2	NA	-0.125288210110055	NA	0.021320863859864	NA	cg11632438;cg07765813
MGA	1	0	2	NA	-0.127907202403825	NA	0.0147859289011722	NA	cg22546696;cg25826226
MGAT3	1	0	2	NA	-0.19593433138497	NA	0.0828027882507661	NA	cg05153474;cg21461856
MGC12982	1	0	2	NA	-0.16686886383063	NA	0.0760556228355771	NA	cg26518431;cg23659056
MIR382	1	0	2	NA	-0.108640023236527	NA	0.00422270636356515	NA	cg07521789;cg01533177
MIR410	1	0	2	NA	-0.140799548218697	NA	0.034029644843289	NA	cg02582514;cg05297328
MIR485	1	0	2	NA	-0.103258782243314	NA	0.00338751763143616	NA	cg01533177;cg21103170
MIR563	1	0	2	NA	-0.149752556752472	NA	0.0183476372595213	NA	cg20512713;cg12698662
MIR668	1	0	2	NA	-0.103258782243314	NA	0.00338751763143616	NA	cg01533177;cg21103170
MLNR	1	0	2	NA	-0.186637525185317	NA	0.018459122371179	NA	cg20798249;cg05077231
MON1A	1	0	2	NA	-0.108565049239775	NA	0.00124575571538905	NA	cg21583668;cg03484180
MPP3	1	0	2	NA	-0.239871439025834	NA	0.122091632713036	NA	cg22969524;cg11230006
MPPED1	1	0	2	NA	-0.132418407075967	NA	0.0258259163202357	NA	cg20209891;cg09929856
MRPS21	1	0	2	NA	-0.173576121417486	NA	0.09036088128421	NA	cg03516270;cg02735919
MRPS5	1	0	2	NA	-0.150171259589638	NA	0.0580847497362098	NA	cg00492362;cg08871239
MRPS6	1	0	2	NA	-0.242797754635827	NA	0.134449207082954	NA	cg10599571;cg10836173
MS4A13	1	0	2	NA	-0.119682269606655	NA	0.00120528735812556	NA	cg04803316;cg06386210
MT2A	1	0	2	NA	-0.121493861313345	NA	0.0246495616348738	NA	cg23581183;cg17886959
MTX3	1	0	2	NA	-0.124115155379401	NA	0.00491130732999832	NA	cg24907270;cg26616609
MYADM	1	0	2	NA	-0.148007591131563	NA	0.00191116742492387	NA	cg08302480;cg06472476
MYBPH	1	0	2	NA	-0.119070468481115	NA	0.0171087233970719	NA	cg24742912;cg12080492
MYO1A	1	0	2	NA	-0.111164608501083	NA	0.000132934490171015	NA	cg09541248;cg01514487
MYO1E	1	0	2	NA	-0.168770966408561	NA	0.0283603732575596	NA	cg13138539;cg13600755
MYO9A	1	0	2	NA	-0.112069660861972	NA	0.010789455869918	NA	cg04644504;cg14100211
NAPEPLD	1	0	2	NA	-0.138043406307461	NA	0.0436326309297399	NA	cg03532673;cg10767164
NCAPG2	1	0	2	NA	-0.101423641935009	NA	0.000308856936647567	NA	cg05703659;cg01115432
NDUFA13	1	0	2	NA	-0.217753235221454	NA	0.0768190968224587	NA	cg25274157;cg07624705
NECAB1	1	0	2	NA	-0.228020907925856	NA	0.0298714911474488	NA	cg15834388;cg21368609
NEK6	1	0	2	NA	-0.118422355307729	NA	0.0142012585082122	NA	cg13505631;cg13512951
NFATC4	1	0	2	NA	-0.134163516985564	NA	0.0257695373027546	NA	cg14058476;cg13565866
NFKBIE	1	0	2	NA	-0.142566532232923	NA	0.0320117015992437	NA	cg03822267;cg15787744
NHSL1	1	0	2	NA	-0.123721785165082	NA	0.0273881810544266	NA	cg06132620;cg02771980
NPPC	1	0	2	NA	-0.221837513984304	NA	0.125035230791219	NA	cg07797231;cg07108206
NRBP2	1	0	2	NA	-0.11363187336814	NA	0.0148814527851648	NA	cg00630892;cg02133234
NUPL1	1	0	2	NA	-0.162357785695982	NA	0.0367149184037586	NA	cg08269911;cg08532057
ODF2L	1	0	2	NA	-0.115349793249441	NA	0.012566913725759	NA	cg06898830;cg01906994
OPN3	1	0	2	NA	-0.105213555171287	NA	0.00412762547197593	NA	cg15775914;cg17461214
OR8B8	1	0	2	NA	-0.153457069599063	NA	0.0336334216380153	NA	cg11195360;cg13667021
ORAI3	1	0	2	NA	-0.238728392725769	NA	0.1856167505492	NA	cg18427589;cg02815900
PACSIN1	1	0	2	NA	-0.107687647279094	NA	0.00935486099407506	NA	cg25808577;cg20405174
PAFAH1B1	1	0	2	NA	-0.129951507100566	NA	0.00126309038490168	NA	cg08696470;cg02621988
PAG1	1	0	2	NA	-0.105147599569409	NA	0.000371020143365435	NA	cg10609868;cg12715235
PAIP2B	1	0	2	NA	-0.100534459945533	NA	0.000337567821997775	NA	cg07270285;cg12565179
PAK4	1	0	2	NA	-0.180089217915563	NA	0.0114640398839881	NA	cg02505681;cg02319818
PARP12	1	0	2	NA	-0.159737203266732	NA	0.0536628581757199	NA	cg24435704;cg25279100
PCOTH	1	0	2	NA	-0.160718152490929	NA	0.0156982067065675	NA	cg26204328;cg15971157
PDE4D	1	0	2	NA	-0.125158722015832	NA	0.00647738998173128	NA	cg13404427;cg15410418
PDK4	1	0	2	NA	-0.164147982793658	NA	2.1807005744769e-05	NA	cg01552918;cg13773614
PDPR	1	0	2	NA	-0.125504991628552	NA	0.0263035963351752	NA	cg19581275;cg03181373
PDRG1	1	0	2	NA	-0.106714842496918	NA	0.00353293181599321	NA	cg22950754;cg20189623
PDS5B	1	0	2	NA	-0.146236166400299	NA	0.00482559252842435	NA	cg04227141;cg09364733
PELI3	1	0	2	NA	-0.138110216927666	NA	0.0473942597150107	NA	cg10122910;cg10580941
PGBD5	1	0	2	NA	-0.119724042934328	NA	0.0141486118478259	NA	cg04610742;cg19560210
PGCP	1	0	2	NA	-0.139537008707176	NA	0.0230095772565037	NA	cg15133564;cg14332120
PHYHIPL	1	0	2	NA	-0.225136726977567	NA	0.0280305574075353	NA	cg20094085;cg11206067
PIGM	1	0	2	NA	-0.178119924404299	NA	0.0288506984514132	NA	cg23004625;cg13987606
PIGS	1	0	2	NA	-0.138040829260758	NA	0.0420642429941547	NA	cg14750778;cg01471654
PIK3R1	1	0	2	NA	-0.142086398555925	NA	0.0241724995237264	NA	cg18104285;cg15021292
PIP5K1B	1	0	2	NA	-0.126768856827018	NA	0.021620587466973	NA	cg13750902;cg13442709
PLA2G7	1	0	2	NA	-0.118519554541669	NA	0.0124937370593131	NA	cg18630040;cg12854458
PLCD4	1	0	2	NA	-0.11017196789954	NA	0.00208410562789132	NA	cg02985541;cg18887096
PLD1	1	0	2	NA	-0.139571825334219	NA	0.019401209296492	NA	cg22314684;cg22920586
PLEKHF1	1	0	2	NA	-0.121066689303042	NA	0.0292632727208495	NA	cg15561501;cg06373240
PLEKHF2	1	0	2	NA	-0.116492541963709	NA	0.00131190992257613	NA	cg02480685;cg09093993
PLIN5	1	0	2	NA	-0.148259057048125	NA	0.0015290477211302	NA	cg07071609;cg22828045
PLOD2	1	0	2	NA	-0.139024261784044	NA	0.00617415670457094	NA	cg00114393;cg06180356
PMAIP1	1	0	2	NA	-0.179043667195275	NA	0.0628630083206861	NA	cg05157251;cg22549408
POLR3GL	1	0	2	NA	-0.11662391286506	NA	0.00376928364940662	NA	cg08916374;cg19913118
POLS	1	0	2	NA	-0.110238788674825	NA	0.00400852796997391	NA	cg17002645;cg10002371
POM121C	1	0	2	NA	-0.134945458319504	NA	0.0400299181563485	NA	cg05817295;cg19367951
POM121L2	1	0	2	NA	-0.277552924429507	NA	0.190237514712379	NA	cg02150135;cg09551472
PON1	1	0	2	NA	-0.137136179394573	NA	0.014225317307724	NA	cg07809369;cg23055772
POU2F1	1	0	2	NA	-0.112960599701872	NA	0.00122261887013841	NA	cg11132582;cg13447454
PPAP2C	1	0	2	NA	-0.201099327750539	NA	0.0190899894476939	NA	cg23398793;cg23876149
PPAPDC2	1	0	2	NA	-0.137330571862514	NA	0.0455202953372622	NA	cg13763482;cg27204993
PPP1R3F	1	0	2	NA	-0.217568405665665	NA	0.0519698481286126	NA	cg15958715;cg14273219
PPP1R3G	1	0	2	NA	-0.17718068285778	NA	0.0887685729104385	NA	cg03883502;cg04939662
PPP2R2D	1	0	2	NA	-0.346193314741651	NA	0.0110560095757398	NA	cg07919431;cg24885631
PRDX6	1	0	2	NA	-0.180665218126432	NA	0.0254758827867195	NA	cg25302646;cg10963949
PRKAR1B	1	0	2	NA	-0.107426847102093	NA	0.00664205757488194	NA	cg27331241;cg00356183
PRKD1	1	0	2	NA	-0.141492326625615	NA	0.0380948896194979	NA	cg16117273;cg10077239
PSORS1C3	1	0	2	NA	-0.161166751339705	NA	0.0599634788185612	NA	cg24005169;cg18688062
PTGER4	1	0	2	NA	-0.278942526779285	NA	0.144705112952001	NA	cg04824304;cg26597539
PTHLH	1	0	2	NA	-0.22897192931607	NA	0.0367462616990517	NA	cg21184859;cg19723563
PTP4A1	1	0	2	NA	-0.113554776944316	NA	0.0121513222321385	NA	cg02713068;cg24500683
PTPRJ	1	0	2	NA	-0.218893867623204	NA	0.0459560390811915	NA	cg13646917;cg00394658
PVT1	1	0	2	NA	-0.206439560474546	NA	0.036454546871826	NA	cg02145916;cg08476224
PXDNL	1	0	2	NA	-0.132991129144756	NA	0.0330311840918142	NA	cg25164777;cg22859585
PZP	1	0	2	NA	-0.111599796252524	NA	0.00861181980614465	NA	cg10479063;cg01714932
RAB36	1	0	2	NA	-0.196943688251757	NA	0.120722801722162	NA	cg18039556;cg11409620
RAB3A	1	0	2	NA	-0.120567414316725	NA	0.00239931504444434	NA	cg01446907;cg14536899
RAB6B	1	0	2	NA	-0.174162529772655	NA	0.033361982310178	NA	cg17669438;cg01894743
RABGAP1L	1	0	2	NA	-0.140584319582907	NA	0.0117288715399118	NA	cg18020480;cg05768419
RAN	1	0	2	NA	-0.126795766644798	NA	0.0147793424670035	NA	cg25201101;cg17629322
RASGRP1	1	0	2	NA	-0.161332564442955	NA	0.0661776690449504	NA	cg17350720;cg03603381
RASL11A	1	0	2	NA	-0.110622035614314	NA	0.0060237076004788	NA	cg01087195;cg06242471
RB1CC1	1	0	2	NA	-0.151404745158357	NA	0.0345324880399097	NA	cg10992219;cg08573701
RBM15B	1	0	2	NA	-0.14012017512933	NA	0.0255920954385967	NA	cg01439568;cg15821095
RBM16	1	0	2	NA	-0.136746901521951	NA	0.0364557446504551	NA	cg03617867;cg21551549
RCC1	1	0	2	NA	-0.114948881296099	NA	0.00168532771959814	NA	cg00261690;cg16691863
REEP1	1	0	2	NA	-0.108384143321969	NA	0.00750258876077291	NA	cg11517309;cg04305599
REM2	1	0	2	NA	-0.146574652303466	NA	0.032939111519264	NA	cg24129115;cg06864079
RETNLB	1	0	2	NA	-0.107785702714354	NA	0.00303223594442357	NA	cg14659547;cg01287218
RGS22	1	0	2	NA	-0.18070873627473	NA	0.111881959619555	NA	cg20051292;cg00267360
RIOK1	1	0	2	NA	-0.145605841337661	NA	0.0431866027102838	NA	cg10471548;cg19040145
RIPK1	1	0	2	NA	-0.111553055503647	NA	0.00289977475542488	NA	cg21083467;cg04099420
RNASE7	1	0	2	NA	-0.109171197165037	NA	0.00443427897670705	NA	cg18986078;cg00502926
RNF11	1	0	2	NA	-0.178760608189393	NA	0.0213464879471208	NA	cg00162673;cg22730412
RNF111	1	0	2	NA	-0.125437768194371	NA	0.0269343045236162	NA	cg22824895;cg12283460
RNF39	1	0	2	NA	-0.13315305110118	NA	0.0292363732791484	NA	cg01692379;cg27532187
RNF5	1	0	2	NA	-0.122794279446918	NA	0.0148450883903731	NA	cg01719529;cg06529658
RRP15	1	0	2	NA	-0.229073983956709	NA	0.0917301877874573	NA	cg08160643;cg12102320
RRP1B	1	0	2	NA	-0.13288920650287	NA	0.00522625878033343	NA	cg16412370;cg02710119
RTN2	1	0	2	NA	-0.218232971459031	NA	0.0323362258279302	NA	cg05534427;cg09444186
RWDD3	1	0	2	NA	-0.149392011536975	NA	0.0573580201704345	NA	cg06440946;cg26537280
S1PR3	1	0	2	NA	-0.161175585098873	NA	0.0520140233785446	NA	cg02124746;cg13565138
SAMD4A	1	0	2	NA	-0.124246154654396	NA	0.0305249605006279	NA	cg21554616;cg24753200
SCTR	1	0	2	NA	-0.104516591050044	NA	0.0024133396102127	NA	cg26009192;cg01897036
SEMA6B	1	0	2	NA	-0.133124809844506	NA	0.00105945096849221	NA	cg11545720;cg23957285
SENP8	1	0	2	NA	-0.112069660861972	NA	0.010789455869918	NA	cg04644504;cg14100211
SERP2	1	0	2	NA	-0.175697029557821	NA	0.0692391608171307	NA	cg01226614;cg16021126
SETMAR	1	0	2	NA	-0.204660934493639	NA	0.0732831542972739	NA	cg21901604;cg23549342
SGTA	1	0	2	NA	-0.173994237053476	NA	0.0825176965049923	NA	cg01227084;cg00869989
SHISA3	1	0	2	NA	-0.118354256346175	NA	0.0201218614945164	NA	cg14866200;cg16862295
SIAH3	1	0	2	NA	-0.109575842495509	NA	0.0119195193530416	NA	cg25658983;cg12979844
SLC14A1	1	0	2	NA	-0.103274379989305	NA	0.000669302427408258	NA	cg25530583;cg17589341
SLC20A2	1	0	2	NA	-0.125185800308971	NA	0.0325160390320542	NA	cg22855020;cg21921016
SLC22A10	1	0	2	NA	-0.13917125509291	NA	0.0370245085518027	NA	cg01306183;cg16351441
SLC26A8	1	0	2	NA	-0.136989792352778	NA	0.0433548261289122	NA	cg15782984;cg20132791
SLC27A4	1	0	2	NA	-0.165897860739186	NA	0.0874738112066181	NA	cg13588599;cg14257319
SLC2A1	1	0	2	NA	-0.246821888210355	NA	0.204222257806805	NA	cg09824328;cg12656391
SLC35A2	1	0	2	NA	-0.161662303989082	NA	0.0205935424919363	NA	cg05290899;cg27429230
SLC40A1	1	0	2	NA	-0.148896777248749	NA	0.0574469002800249	NA	cg14499385;cg04361126
SLC44A3	1	0	2	NA	-0.185589845211347	NA	0.0583280013156755	NA	cg20059151;cg14981637
SLC45A3	1	0	2	NA	-0.135833373180972	NA	0.024884090530278	NA	cg17723122;cg02075570
SLC5A3	1	0	2	NA	-0.242797754635827	NA	0.134449207082954	NA	cg10599571;cg10836173
SLC6A7	1	0	2	NA	-0.185974408163154	NA	0.0588537514931298	NA	cg16843423;cg11716665
SLC6A9	1	0	2	NA	-0.138085946478332	NA	0.0101145968580934	NA	cg18937321;cg21302562
SLC7A1	1	0	2	NA	-0.122749250403959	NA	0.0196659717390631	NA	cg19928703;cg01213557
SLC8A1	1	0	2	NA	-0.155966786494783	NA	0.0762452694105279	NA	cg14411266;cg13167631
SLMAP	1	0	2	NA	-0.140674241800463	NA	0.0127469491165233	NA	cg03534375;cg15172734
SMG7	1	0	2	NA	-0.131389181070703	NA	0.0232192723384638	NA	cg01808708;cg25065191
SMOX	1	0	2	NA	-0.144424713701628	NA	0.00454120662865253	NA	cg03487387;cg01433297
SNF8	1	0	2	NA	-0.111396817497403	NA	0.0082547430568992	NA	cg19206150;cg07967210
SNORD113-1	1	0	2	NA	-0.127233787367108	NA	0.011048891297402	NA	cg19766363;cg07010373
SNORD88A	1	0	2	NA	-0.137302132887839	NA	0.00193289430745316	NA	cg04547809;cg18391955
SNORD89	1	0	2	NA	-0.111532409130055	NA	0.0152218320393726	NA	cg22060153;cg01166827
SNPH	1	0	2	NA	-0.120061854364435	NA	0.0264486536580478	NA	cg20074395;cg25509338
SNRPF	1	0	2	NA	-0.105518349278507	NA	0.00346551770025809	NA	cg25315816;cg08113245
SNX18	1	0	2	NA	-0.253163793330956	NA	0.122729863430709	NA	cg08544436;cg18373318
SOCS2	1	0	2	NA	-0.1651173950787	NA	0.0175588051599889	NA	cg04409030;cg11225410
SOX15	1	0	2	NA	-0.183255790470266	NA	0.0373550075786093	NA	cg06812840;cg14824495
SPATA13	1	0	2	NA	-0.110385991972615	NA	0.000445626696984498	NA	cg03903831;cg27026786
SPG20	1	0	2	NA	-0.135101875207782	NA	0.0356057667614919	NA	cg25179758;cg19712291
SPTBN1	1	0	2	NA	-0.117501713423023	NA	0.0137037134226685	NA	cg24544082;cg16667251
SRCRB4D	1	0	2	NA	-0.149853105523221	NA	0.00257066045959959	NA	cg06959773;cg08016802
SRPRB	1	0	2	NA	-0.141028903446838	NA	0.0103533765738348	NA	cg01409985;cg16275903
SSB	1	0	2	NA	-0.150491777640218	NA	0.0713826419265377	NA	cg23497644;cg26783666
SSH1	1	0	2	NA	-0.130345240434355	NA	0.023259386887231	NA	cg22522688;cg11747499
ST6GAL1	1	0	2	NA	-0.116810816199358	NA	0.0234099229215982	NA	cg13072717;cg11020894
ST6GALNAC5	1	0	2	NA	-0.124323296922022	NA	0.0288350214626472	NA	cg20417424;cg13463054
STK10	1	0	2	NA	-0.133582630276105	NA	0.0188593148411037	NA	cg26006084;cg16675054
SUPT6H	1	0	2	NA	-0.124215430965627	NA	0.0181570670292092	NA	cg15701419;cg07042338
SYCN	1	0	2	NA	-0.222862783604404	NA	0.0386641463986318	NA	cg17574739;cg16745596
SYCP2L	1	0	2	NA	-0.131320377727369	NA	0.0302847825504377	NA	cg23646360;cg18345826
SYT11	1	0	2	NA	-0.13713460961397	NA	0.0104672685616182	NA	cg17930201;cg12738981
SYT5	1	0	2	NA	-0.132075243648856	NA	0.0352639675020315	NA	cg22033530;cg27647384
TADA1	1	0	2	NA	-0.148078317844125	NA	0.018183742128088	NA	cg20161772;cg26565099
TAF1A	1	0	2	NA	-0.153365363170131	NA	0.00377116768031673	NA	cg05595429;cg21834248
TBC1D1	1	0	2	NA	-0.143554710298735	NA	0.00834374666412935	NA	cg10379653;cg00187414
TCF21	1	0	2	NA	-0.248963840326088	NA	0.115876498496692	NA	cg13212956;cg10771262
TCN1	1	0	2	NA	-0.120989472008473	NA	0.0206529411935681	NA	cg03928812;cg00187686
TESK2	1	0	2	NA	-0.138443332919231	NA	0.0468010113471375	NA	cg00566999;cg00129132
TFAP2E	1	0	2	NA	-0.111158868885761	NA	0.0130195275670963	NA	cg13558810;cg22851880
TGFBR1	1	0	2	NA	-0.12705715626861	NA	0.0371812494105645	NA	cg13443911;cg15526708
THUMPD2	1	0	2	NA	-0.181039129104153	NA	0.0269608766045273	NA	cg27611263;cg05136531
TIAM2	1	0	2	NA	-0.119900157161972	NA	0.0240337796882598	NA	cg16333846;cg18649028
TIGD6	1	0	2	NA	-0.198801180037093	NA	0.00393411916508067	NA	cg05913238;cg19884619
TM4SF19	1	0	2	NA	-0.120970382766085	NA	0.0024174002436996	NA	cg01883662;cg21845080
TMCC2	1	0	2	NA	-0.185058540224997	NA	0.0617136124553336	NA	cg14969981;cg11752894
TMEM114	1	0	2	NA	-0.117711102787413	NA	0.00602008204939554	NA	cg03850113;cg02799427
TMEM121	1	0	2	NA	-0.196499514272504	NA	0.0744413796539036	NA	cg11597832;cg21492832
TMEM183A	1	0	2	NA	-0.128037752493004	NA	0.0319274806077705	NA	cg02769705;cg24197477
TMEM183B	1	0	2	NA	-0.128037752493004	NA	0.0319274806077705	NA	cg02769705;cg24197477
TMEM233	1	0	2	NA	-0.123191501632665	NA	0.030997996725884	NA	cg19083909;cg02544031
TMEM40	1	0	2	NA	-0.112436795338815	NA	0.0155694260451514	NA	cg24290948;cg03761891
TMEM41A	1	0	2	NA	-0.206728656870496	NA	0.131265857915983	NA	cg11285843;cg25636075
TMEM67	1	0	2	NA	-0.115394224703564	NA	0.00906188671537436	NA	cg08296385;cg03463818
TMEM71	1	0	2	NA	-0.140486903892346	NA	0.0496503664932211	NA	cg23313885;cg27628370
TNFAIP2	1	0	2	NA	-0.157156380539418	NA	0.013748010241033	NA	cg05288750;cg04264002
TNK2	1	0	2	NA	-0.174069760133648	NA	0.0894362887802965	NA	cg23258717;cg21438160
TNR	1	0	2	NA	-0.119401367638825	NA	0.00744742178560044	NA	cg20933713;cg04923875
TOM1	1	0	2	NA	-0.111948691199486	NA	0.00996782987108566	NA	cg02285386;cg27436324
TRAF2	1	0	2	NA	-0.128280885785644	NA	0.0298483857079669	NA	cg01999046;cg13614372
TRANK1	1	0	2	NA	-0.327252042267025	NA	0.0331819476433143	NA	cg22237644;cg01349853
TRIM9	1	0	2	NA	-0.167872508559672	NA	0.0513037950971183	NA	cg15353061;cg04234680
TRPM5	1	0	2	NA	-0.108816609736585	NA	0.00499440809882263	NA	cg02426836;cg05664472
TSC22D3	1	0	2	NA	-0.168596130034751	NA	0.0168180025500443	NA	cg24142775;cg04027004
TSKU	1	0	2	NA	-0.122033083715165	NA	0.0161863565103465	NA	cg01475325;cg04610274
TSPYL6	1	0	2	NA	-0.217795434692542	NA	0.162059906759681	NA	cg13726962;cg25249300
TSSK6	1	0	2	NA	-0.217753235221454	NA	0.0768190968224587	NA	cg25274157;cg07624705
TTPAL	1	0	2	NA	-0.109477217969471	NA	0.00346500987494576	NA	cg02530321;cg00431114
TULP1	1	0	2	NA	-0.155753906717582	NA	0.0570902101904804	NA	cg13848711;cg01109227
USH1C	1	0	2	NA	-0.181632430918117	NA	0.0103112711262466	NA	cg14425863;cg07625131
USP36	1	0	2	NA	-0.162064940615681	NA	0.0192944802399458	NA	cg00516870;cg10336039
VAMP5	1	0	2	NA	-0.14745731434799	NA	0.0127591650369576	NA	cg11108890;cg02652597
VARS2	1	0	2	NA	-0.143036405422968	NA	0.0484745344170843	NA	cg15978899;cg10158679
VGLL4	1	0	2	NA	-0.139049118340545	NA	0.0191171068042187	NA	cg15736553;cg01279654
VIT	1	0	2	NA	-0.124692236477068	NA	0.0293941815440419	NA	cg09154591;cg26638266
VPS37B	1	0	2	NA	-0.114338533245319	NA	0.00308506431291174	NA	cg10848724;cg06634460
WASF3	1	0	2	NA	-0.127424834356364	NA	0.00521220770133326	NA	cg09253679;cg02674639
WHAMM	1	0	2	NA	-0.142208531641124	NA	0.0160323688144326	NA	cg17463698;cg21386933
XIRP1	1	0	2	NA	-0.127556293657211	NA	0.0356919192477285	NA	cg07165610;cg08934660
YEATS4	1	0	2	NA	-0.148387575183221	NA	0.0479077350642886	NA	cg16408865;cg09939079
YJEFN3	1	0	2	NA	-0.119935677657021	NA	0.00773081655039714	NA	cg22782873;cg12861170
YWHAZ	1	0	2	NA	-0.15258841447825	NA	0.00874045899639308	NA	cg04962480;cg08522256
ZC3H11A	1	0	2	NA	-0.118102407864984	NA	0.0162991913943347	NA	cg24343524;cg16020436
ZCCHC3	1	0	2	NA	-0.194843695536224	NA	0.0308270592402688	NA	cg10789749;cg10107382
ZFX	1	0	2	NA	-0.16267304253611	NA	0.00863864823745479	NA	cg21493591;cg11001470
ZMYM2	1	0	2	NA	-0.220616703597652	NA	0.0157785567143911	NA	cg09282289;cg26660801
ZMYND10	1	0	2	NA	-0.218590901876152	NA	0.130636567752795	NA	cg04322105;cg11270070
ZNF135	1	0	2	NA	-0.243470382348141	NA	0.113685274881856	NA	cg04719949;cg24343287
ZNF165	1	0	2	NA	-0.133613948783596	NA	0.0132367826577507	NA	cg23485639;cg05261824
ZNF238	1	0	2	NA	-0.167953755845319	NA	0.0349974743711817	NA	cg01105418;cg01983216
ZNF264	1	0	2	NA	-0.125133881020873	NA	0.0281207244537861	NA	cg05906502;cg18344466
ZNF275	1	0	2	NA	-0.129868272490489	NA	0.033401773526814	NA	cg05397813;cg13817994
ZNF280B	1	0	2	NA	-0.119302522857062	NA	0.0131742844296516	NA	cg00127150;cg24117657
ZNF483	1	0	2	NA	-0.143856219572581	NA	0.0470072373644079	NA	cg01294431;cg14242557
ZNF516	1	0	2	NA	-0.324202695177756	NA	0.246532559963594	NA	cg06168404;cg25872816
ZNF575	1	0	2	NA	-0.173548028427945	NA	0.0805441290757452	NA	cg15427393;cg25764190
ZNF678	1	0	2	NA	-0.146714518520153	NA	0.0536094209605109	NA	cg26336955;cg25100475
ZNF704	1	0	2	NA	-0.124103030581973	NA	0.028628501445394	NA	cg24636969;cg23181590
ZNF76	1	0	2	NA	-0.115445782060343	NA	0.0190312877976498	NA	cg03416812;cg02159271
ZNF844	1	0	2	NA	-0.120545318058551	NA	0.014809454315126	NA	cg09772831;cg11915001
ZP3	1	0	2	NA	-0.149853105523221	NA	0.00257066045959959	NA	cg06959773;cg08016802
ZPBP	1	0	2	NA	-0.158898796944027	NA	0.0623161209161238	NA	cg09921682;cg27183007
Total probes			1694
