# Supplementary material for: Consequences of combining siRNA-mediated DNA methyltransferase 1 depletion with 5-aza-2′-deoxycytidine in human leukemic KG1 cells
Source: Oncotarget. 2015 Mar 20;6(17):15265–82. doi: 10.18632/oncotarget.3317 (PMC4558150; doi:10.18632/oncotarget.3317)
Supplement: Supplementary file 3 [file oncotarget-06-15265-s003.xls]

## Sheet: Feuil1
geneID	nbDiffValues	nbPosProbes	nbNegProbes	meanPosMethDiff	meanNegMethDiff	sdPosMethDiff	sdNegMethDiff	idPosProbes	idNegProbes
PEG10	1	25	0	0.173675427366495	NA	0.0625743135698121	NA	cg19663555;cg09512080;cg16492735;cg11985632;cg18139769;cg03682823;cg04634483;cg08291000;cg06695761;cg21853542;cg04303139;cg22820921;cg12397924;cg26503018;cg27393730;cg03436478;cg22331138;cg15696408;cg22924867;cg00906934;cg21771834;cg05096321;cg27001184;cg09910998;cg01169624	NA
SGCE	1	22	0	0.176872362935731	NA	0.0661314460086481	NA	cg19663555;cg09512080;cg16492735;cg11985632;cg18139769;cg03682823;cg04634483;cg08291000;cg06695761;cg21853542;cg04303139;cg26503018;cg27393730;cg03436478;cg22331138;cg22924867;cg00906934;cg21771834;cg05096321;cg27001184;cg09910998;cg01169624	NA
CYP1B1	1	20	0	0.2206857824338	NA	0.0791941230776879	NA	cg07057636;cg26036993;cg07380506;cg16248783;cg01936270;cg12802310;cg06861880;cg01834566;cg21715189;cg05062676;cg07301433;cg09130556;cg23549225;cg07078841;cg08761102;cg14957547;cg25856383;cg03648789;cg18451022;cg26144569	NA
H19	1	17	0	0.185873646395601	NA	0.0603927693545178	NA	cg01977486;cg01539474;cg26469586;cg17769238;cg11753499;cg25437674;cg15886040;cg02694715;cg10154633;cg09701145;cg16303279;cg11735853;cg24409677;cg04088212;cg25838645;cg13210239;cg04975775	NA
PEG3	1	16	0	0.200093243193217	NA	0.0871902824161599	NA	cg22354595;cg14849423;cg19771589;cg17663463;cg10719746;cg15473155;cg27519373;cg19041006;cg01656470;cg18516833;cg19335327;cg22294267;cg20897667;cg02478023;cg02793099;cg02162069	NA
ZIM2	1	16	0	0.200093243193217	NA	0.0871902824161599	NA	cg22354595;cg14849423;cg19771589;cg17663463;cg10719746;cg15473155;cg27519373;cg19041006;cg01656470;cg18516833;cg19335327;cg22294267;cg20897667;cg02478023;cg02793099;cg02162069	NA
B3GALNT1	1	14	0	0.199013746422134	NA	0.080888115871933	NA	cg25469234;cg25635352;cg23252387;cg12349858;cg13279566;cg12716838;cg13072057;cg00160619;cg20841906;cg12881321;cg21146905;cg05725721;cg16496687;cg12927753	NA
TBX15	1	12	0	0.140603303133112	NA	0.0376978809976725	NA	cg13080379;cg00466334;cg23588217;cg13655674;cg21170796;cg06204711;cg22378919;cg03760839;cg05363616;cg15553612;cg07820868;cg19730691	NA
L3MBTL	1	10	0	0.186332705694026	NA	0.0413259144701002	NA	cg01071811;cg15388309;cg22330467;cg02611863;cg16862791;cg15302378;cg02177317;cg17091610;cg15330298;cg10360552	NA
RAD21L1	1	10	0	0.155793273735558	NA	0.0710158672751159	NA	cg07683873;cg21337296;cg04285130;cg26049744;cg19605250;cg16922058;cg22227354;cg15575222;cg23117778;cg25439973	NA
SLC16A12	1	10	0	0.165300296541764	NA	0.0474927796218619	NA	cg00708678;cg02634414;cg09186006;cg04349243;cg22901008;cg18624900;cg11832210;cg18624636;cg02584459;cg11960629	NA
HSPA1L	1	9	0	0.136645074749458	NA	0.0344515175804511	NA	cg06471678;cg17186760;cg22715094;cg01639032;cg16699174;cg17145983;cg16790423;cg24631716;cg13202415	NA
C6orf134	1	8	0	0.170265231745856	NA	0.025820994429255	NA	cg26934609;cg07816366;cg15381130;cg06814856;cg13964084;cg07142893;cg05093836;cg23328390	NA
HMCN1	1	8	0	0.161437355334113	NA	0.0575411891541592	NA	cg18390472;cg13496323;cg26145926;cg17286253;cg16721191;cg24514412;cg08276497;cg00098693	NA
MIMT1	1	8	0	0.207667372724532	NA	0.112405937658658	NA	cg22354595;cg14849423;cg10719746;cg19335327;cg22294267;cg20897667;cg02478023;cg02162069	NA
PABPC3	1	8	0	0.180450819223363	NA	0.0632517562291388	NA	cg16991589;cg25752797;cg18474108;cg18583910;cg16134678;cg13777312;cg00454993;cg02113641	NA
SLC29A1	1	8	0	0.128250594424533	NA	0.0270869671549904	NA	cg10519140;cg23737112;cg04971779;cg02433882;cg11452354;cg27078824;cg22122174;cg13793145	NA
ACCS	1	7	0	0.14383609926364	NA	0.0301462526997224	NA	cg20240860;cg16963683;cg08632680;cg11200965;cg00452199;cg15894661;cg12287025	NA
ARG2	1	7	0	0.146686094820954	NA	0.0277933240508015	NA	cg23702868;cg20477070;cg06830503;cg13051728;cg12934804;cg10043376;cg18458993	NA
ATL3	1	7	0	0.169813997845229	NA	0.0435977331286576	NA	cg01350440;cg15622309;cg27568631;cg02177646;cg15814736;cg04640216;cg02761940	NA
BMP7	1	7	0	0.148936882121803	NA	0.0444957602404204	NA	cg03573446;cg22047703;cg19592921;cg20292547;cg14839404;cg15069906;cg12518442	NA
CDC25B	1	7	0	0.167077857781032	NA	0.0785211649210006	NA	cg26009195;cg03524627;cg05338610;cg09592603;cg08770869;cg14945578;cg04441987	NA
FIGN	1	7	0	0.166158799833607	NA	0.0502264924999282	NA	cg04457196;cg03878133;cg15259986;cg06564900;cg10864319;cg18834375;cg20593611	NA
GALR1	1	7	0	0.127316272786271	NA	0.0160780364359606	NA	cg03659519;cg15484988;cg15443732;cg04534765;cg18461021;cg12699371;cg07390210	NA
GRIA4	1	7	0	0.183506417103165	NA	0.0692358048334019	NA	cg00343633;cg15603568;cg19343464;cg23559689;cg11308643;cg09980522;cg07972135	NA
GULP1	1	7	0	0.244412301172872	NA	0.083334232350402	NA	cg16256414;cg14638272;cg24654264;cg18998138;cg09987740;cg20365074;cg13274254	NA
HCG4P6	1	7	0	0.15981312055126	NA	0.0460475665807996	NA	cg20464195;cg05019905;cg27146486;cg24091270;cg21990316;cg19349217;cg18741404	NA
HIST2H2BF	1	7	0	0.168577884369243	NA	0.0823435532123076	NA	cg10380289;cg14497172;cg15157455;cg13962321;cg24437737;cg10975873;cg04888113	NA
LOC148709	1	7	0	0.22182322391573	NA	0.0467134019921278	NA	cg19082920;cg21690091;cg26271690;cg00097573;cg13787193;cg04155687;cg15839910	NA
LYSMD4	1	7	0	0.141437442061646	NA	0.0296496919197827	NA	cg10302736;cg19894580;cg18550509;cg10426939;cg17886038;cg22711917;cg23448096	NA
NKX6-2	1	7	0	0.148529727886649	NA	0.0559086817735622	NA	cg10182697;cg17259183;cg19701540;cg17996619;cg11342452;cg06769546;cg01303723	NA
P4HTM	1	7	0	0.157786860257322	NA	0.0324240319947288	NA	cg03791385;cg13965724;cg07707611;cg16035189;cg21574435;cg09367648;cg16541026	NA
PAQR5	1	7	0	0.175920467126461	NA	0.0451694181007239	NA	cg13117105;cg08437576;cg07248455;cg20824761;cg00225576;cg22397562;cg13789458	NA
PREX2	1	7	0	0.171824423373945	NA	0.0369205268386713	NA	cg27467929;cg16009633;cg17459204;cg17147045;cg15745900;cg17747005;cg11549615	NA
PRKAA2	1	7	0	0.13556288316325	NA	0.02795807289689	NA	cg06836772;cg25617691;cg13892954;cg05656934;cg12167830;cg09686317;cg04876835	NA
TCEA2	1	7	0	0.147873265932718	NA	0.0403662932887689	NA	cg19242268;cg15466702;cg00237512;cg09990613;cg15122985;cg01293143;cg03173827	NA
ZNF442	1	7	0	0.176445888594614	NA	0.0579000233855596	NA	cg08847636;cg11755203;cg04178852;cg25591573;cg25741953;cg03809891;cg00850039	NA
ZNF808	1	7	0	0.144757160508051	NA	0.0457787224085981	NA	cg22455450;cg09912803;cg12270140;cg12078510;cg10772022;cg20618441;cg11224334	NA
CLIC6	1	6	0	0.135867438034321	NA	0.0227938677339447	NA	cg10722799;cg04497512;cg17935217;cg04125350;cg08302532;cg02488385	NA
CYB5A	1	6	0	0.147333441996424	NA	0.0418978553997188	NA	cg06007607;cg24304618;cg26569453;cg07544653;cg23780514;cg05471090	NA
DUSP22	1	6	0	0.21114393427198	NA	0.0426056813015743	NA	cg03395511;cg05064044;cg15383120;cg11235426;cg21548813;cg18110333	NA
FAM162B	1	6	0	0.137833213780818	NA	0.0184920385699735	NA	cg17722656;cg27550270;cg23367608;cg07641160;cg13631916;cg08849150	NA
FOXI3	1	6	0	0.143263850519371	NA	0.0351797725402968	NA	cg13491584;cg19544662;cg23539933;cg08871855;cg23917057;cg02884176	NA
GJA1	1	6	0	0.140459391046151	NA	0.0307673465761559	NA	cg17498101;cg21151622;cg04652961;cg01493740;cg11590170;cg10446179	NA
HCP5	1	6	0	0.124325295218652	NA	0.0163339867271924	NA	cg18064475;cg13784557;cg03735370;cg24947255;cg13607555;cg13090671	NA
HSPA1A	1	6	0	0.149505899087706	NA	0.0355893585773492	NA	cg06471678;cg17186760;cg22715094;cg01639032;cg16699174;cg24631716	NA
KCNH5	1	6	0	0.155405279523747	NA	0.0228627651831785	NA	cg11755405;cg05299793;cg18608725;cg07092725;cg20473622;cg03523434	NA
KCNIP4	1	6	0	0.130596194442596	NA	0.0312287636772706	NA	cg07175433;cg04974130;cg26517583;cg23452289;cg13655242;cg15158924	NA
LAMP3	1	6	0	0.184357484258076	NA	0.0202648454039594	NA	cg02072885;cg01698108;cg19825758;cg24615528;cg25867545;cg07334977	NA
MCOLN2	1	6	0	0.17624332002648	NA	0.0695026600422587	NA	cg11262906;cg22168369;cg17600851;cg15639684;cg20804700;cg09848789	NA
MKX	1	6	0	0.17965768578501	NA	0.0420783112989277	NA	cg14614211;cg19152508;cg08815081;cg27303223;cg02161900;cg17389504	NA
NUMBL	1	6	0	0.187218825129346	NA	0.0763180315469522	NA	cg07067521;cg17764986;cg25623535;cg08626670;cg13285447;cg04170999	NA
PCDHB4	1	6	0	0.129935237922738	NA	0.0148828138220887	NA	cg24818200;cg02462812;cg13288164;cg03340754;cg08626876;cg06048354	NA
PLLP	1	6	0	0.149080095282167	NA	0.0400141641230809	NA	cg26221971;cg04439516;cg08737152;cg05100596;cg26879945;cg02916932	NA
RASL10A	1	6	0	0.156304102472162	NA	0.077168752683295	NA	cg05944207;cg25635500;cg08105965;cg13696940;cg00627241;cg08569842	NA
RNLS	1	6	0	0.173680639685486	NA	0.0388816948489272	NA	cg06118999;cg19235339;cg10131095;cg18192294;cg06079710;cg05339066	NA
SFRP1	1	6	0	0.164316199163336	NA	0.0725361592299209	NA	cg10406295;cg22418909;cg15839448;cg00000321;cg14904908;cg07122178	NA
SIM2	1	6	0	0.161160470343512	NA	0.0777832663288523	NA	cg21152177;cg08175957;cg20755721;cg17040303;cg26938272;cg22729973	NA
SLFN12	1	6	0	0.13076565503714	NA	0.0270970634013701	NA	cg21697381;cg11346248;cg19566405;cg08330690;cg05174890;cg03251655	NA
TRH	1	6	0	0.190388982425964	NA	0.0557401672374748	NA	cg01009664;cg11940285;cg18862481;cg05835982;cg08195943;cg22931604	NA
YPEL3	1	6	0	0.186865567073953	NA	0.0226240849150984	NA	cg20247596;cg04895065;cg00917335;cg01812463;cg13547250;cg09331206	NA
ZBTB8B	1	6	0	0.153261935569605	NA	0.0449786208075263	NA	cg09768093;cg10316989;cg20930489;cg22604123;cg21003249;cg11619390	NA
ZIC1	1	6	0	0.14317765159625	NA	0.0337742904124594	NA	cg07291439;cg12965599;cg24686610;cg01227537;cg08070771;cg11142389	NA
ADAMTS16	1	5	0	0.169944278090983	NA	0.0641988888420305	NA	cg16508480;cg04136610;cg25973534;cg13603589;cg16068490	NA
ALDH1L1	1	5	0	0.127510720168219	NA	0.0318672762251941	NA	cg16771578;cg02564134;cg10761979;cg11022432;cg11009245	NA
B4GALNT4	1	5	0	0.120894200422633	NA	0.00305924936765334	NA	cg12811157;cg24194132;cg20846508;cg18916019;cg25020933	NA
C1orf173	1	5	0	0.162593658589041	NA	0.037814615949069	NA	cg24155871;cg27393126;cg22427475;cg19695945;cg03513964	NA
C8orf47	1	5	0	0.145386998283619	NA	0.0231960268278408	NA	cg26989202;cg12845520;cg03126821;cg05087842;cg08843039	NA
CARKD	1	5	0	0.231159749952784	NA	0.103781932155998	NA	cg03869874;cg21368354;cg03374922;cg13233929;cg23795623	NA
CATSPER2	1	5	0	0.175874678551285	NA	0.0617694398502005	NA	cg18737971;cg26270066;cg06032540;cg23685580;cg22846334	NA
CHAT	1	5	0	0.154080261699769	NA	0.0333736715621894	NA	cg17284779;cg20405893;cg06300254;cg18592174;cg18199666	NA
CNPY1	1	5	0	0.163498572450212	NA	0.0478194874274403	NA	cg02076869;cg11854259;cg01198033;cg02638458;cg09313734	NA
COBL	1	5	0	0.168843352587964	NA	0.0812071205771294	NA	cg07571451;cg14997413;cg12988534;cg20094784;cg07880636	NA
EPHA10	1	5	0	0.195770037500144	NA	0.0785403245510709	NA	cg06163371;cg18537001;cg12128017;cg26653529;cg21439231	NA
FAM150A	1	5	0	0.118726637443077	NA	0.0257232969823381	NA	cg02490516;cg07076175;cg26021627;cg10094616;cg09442654	NA
FAM159A	1	5	0	0.213353210840163	NA	0.0449736741920681	NA	cg22434763;cg09068158;cg11279444;cg05651283;cg17088631	NA
FLRT2	1	5	0	0.190081686165863	NA	0.0436310891377593	NA	cg24775496;cg04862347;cg02805920;cg12080751;cg01919632	NA
FRG1	1	5	0	0.17710248594444	NA	0.0326859073078619	NA	cg24193669;cg21915280;cg00493300;cg01737532;cg16260301	NA
GABRA5	1	5	0	0.186872663546394	NA	0.0587412079605308	NA	cg17481117;cg03462380;cg16967626;cg19005707;cg04286377	NA
HS6ST1	1	5	0	0.160783005460926	NA	0.0547525595286426	NA	cg07892413;cg17032602;cg17977173;cg13525428;cg25180075	NA
ISM1	1	5	0	0.143160246039941	NA	0.0134053086151249	NA	cg14060111;cg22588144;cg12664209;cg25796439;cg04432319	NA
KCNH8	1	5	0	0.154267148030254	NA	0.035816432537746	NA	cg24997944;cg25849262;cg23053624;cg07657236;cg23011597	NA
KCNJ2	1	5	0	0.168203911673189	NA	0.0363143093663379	NA	cg19042062;cg06942027;cg18673401;cg21603891;cg25724441	NA
KIAA1217	1	5	0	0.160549666465549	NA	0.0985861869499689	NA	cg06806958;cg07913806;cg23531154;cg11335419;cg10116636	NA
LOC387646	1	5	0	0.127354729002461	NA	0.0189612180362278	NA	cg03848129;cg13135459;cg20453969;cg20377766;cg08717896	NA
LOC654342	1	5	0	0.143037832504154	NA	0.00962613067032017	NA	cg09398466;cg01613965;cg22697572;cg20320905;cg04739156	NA
MARCKS	1	5	0	0.176641776204333	NA	0.0580439385281337	NA	cg07473249;cg19211800;cg27397465;cg09816912;cg07271302	NA
MGAT4C	1	5	0	0.132700859715461	NA	0.0186087723948797	NA	cg11007391;cg19594470;cg07424377;cg06640552;cg22957121	NA
MIR330	1	5	0	0.1799070049304	NA	0.02724426770431	NA	cg12536502;cg07749923;cg01544351;cg20427879;cg25620548	NA
NOVA1	1	5	0	0.146496505868099	NA	0.0396158601939872	NA	cg16791424;cg02014003;cg20478129;cg18468511;cg07543626	NA
NPBWR1	1	5	0	0.112360058251486	NA	0.0129101865782782	NA	cg06528306;cg26205771;cg24857620;cg02237470;cg07770968	NA
NPY	1	5	0	0.194158342280648	NA	0.0938630890655612	NA	cg05158615;cg00355281;cg25884711;cg16964348;cg18106668	NA
PCDHB11	1	5	0	0.110410666203854	NA	0.00848611139682449	NA	cg18417245;cg14065590;cg24533097;cg16049600;cg11558654	NA
PHACTR3	1	5	0	0.211482216127961	NA	0.0148225629295392	NA	cg24827660;cg00938743;cg20674577;cg19810038;cg25355482	NA
PRDM9	1	5	0	0.127267590997512	NA	0.0363683766238725	NA	cg05179993;cg10589310;cg19837938;cg22603366;cg04362002	NA
RALYL	1	5	0	0.12842477782396	NA	0.0277061364849948	NA	cg16020747;cg25757598;cg01134282;cg08327106;cg18016194	NA
RFX4	1	5	0	0.173382141385793	NA	0.039111469046137	NA	cg08938906;cg17814958;cg01920232;cg23919118;cg08285141	NA
RNF212	1	5	0	0.126540904075181	NA	0.0240237628194294	NA	cg11118359;cg21397393;cg04790147;cg23462514;cg21126229	NA
SHOX2	1	5	0	0.156562596769453	NA	0.0246629548797856	NA	cg15548431;cg17191178;cg26129769;cg25694447;cg16703882	NA
SLC1A3	1	5	0	0.127079340884266	NA	0.0225587667238509	NA	cg11283983;cg16610086;cg08897844;cg13980113;cg21245981	NA
SLC30A10	1	5	0	0.210677659195912	NA	0.08506506083457	NA	cg12355180;cg26685195;cg17721710;cg14848594;cg24933645	NA
SLC6A3	1	5	0	0.126141091522239	NA	0.0342373036614933	NA	cg12484332;cg04210284;cg04598517;cg13723431;cg27037018	NA
SLITRK3	1	5	0	0.126878174369404	NA	0.035527291939564	NA	cg23626122;cg17211349;cg04238038;cg27363829;cg04481181	NA
SLMO1	1	5	0	0.236989970554511	NA	0.0957270361448281	NA	cg24026757;cg15655500;cg15094805;cg24300924;cg07836661	NA
SNX25	1	5	0	0.145809964218455	NA	0.0427208382942229	NA	cg03813885;cg04372079;cg10100266;cg13206363;cg09098144	NA
SYT1	1	5	0	0.137632489723152	NA	0.0194355644599158	NA	cg27143142;cg05773164;cg03205584;cg14882054;cg23079217	NA
TEX11	1	5	0	0.123282312386838	NA	0.0156076937990865	NA	cg16881398;cg16642894;cg00291929;cg11266940;cg15563580	NA
TMEM45A	1	5	0	0.171918728278253	NA	0.0391783599212309	NA	cg18194292;cg25672142;cg27571405;cg15612063;cg17565410	NA
TOP1MT	1	5	0	0.156812822178797	NA	0.0235283392695396	NA	cg17060339;cg08781253;cg19102938;cg15845333;cg08453784	NA
TSPAN2	1	5	0	0.156512408050915	NA	0.0316731226623698	NA	cg15685943;cg15558982;cg03614513;cg27442412;cg11424375	NA
ZIC4	1	5	0	0.119466282800654	NA	0.0170541517926061	NA	cg24686610;cg19516404;cg08070771;cg26791399;cg11142389	NA
ACADS	1	4	0	0.151045119554827	NA	0.0660759162808186	NA	cg27522780;cg10600917;cg10174836;cg08618068	NA
ACTN2	1	4	0	0.174488951124544	NA	0.0564824602416883	NA	cg14932016;cg16853982;cg10372476;cg18770350	NA
AIM1	1	4	0	0.23545370608566	NA	0.0759659405227228	NA	cg23413349;cg04067276;cg25944720;cg22231056	NA
ALDH1A3	1	4	0	0.144316606118363	NA	0.0417342484409806	NA	cg10336108;cg19177941;cg10504066;cg15671705	NA
AMZ1	1	4	0	0.132046147175155	NA	0.0256209834947434	NA	cg09574997;cg10135817;cg01171456;cg14486106	NA
ANKRD33	1	4	0	0.154765500902542	NA	0.0276322608774365	NA	cg08136070;cg13317725;cg12053065;cg19974223	NA
AP3M2	1	4	0	0.128492427548597	NA	0.0221030795564047	NA	cg27620946;cg26353328;cg16060664;cg13405423	NA
ATP8A2	1	4	0	0.225428946157966	NA	0.154169926312647	NA	cg26708235;cg01782371;cg20665002;cg17713780	NA
BASP1	1	4	0	0.160453444976452	NA	0.0533703825465967	NA	cg14306451;cg26789869;cg17212919;cg26883517	NA
C11orf87	1	4	0	0.14303531458652	NA	0.0410556123128914	NA	cg07142201;cg15948088;cg25744127;cg04861929	NA
C1orf101	1	4	0	0.188219746308611	NA	0.0687386681643006	NA	cg21916655;cg00170536;cg22712329;cg11145055	NA
C20orf134	1	4	0	0.169994757929653	NA	0.0597748784562535	NA	cg03904042;cg14921437;cg07470512;cg00478435	NA
C4orf49	1	4	0	0.120592697819103	NA	0.0108220357010783	NA	cg18065318;cg04080724;cg19391731;cg00178864	NA
C6orf138	1	4	0	0.155404247005636	NA	0.029871425076384	NA	cg01305913;cg21292008;cg00457913;cg20116804	NA
CACNA1E	1	4	0	0.137991645055028	NA	0.0634002235755673	NA	cg13948585;cg23241456;cg15742412;cg21963643	NA
CCDC63	1	4	0	0.187202684365041	NA	0.0220587479795114	NA	cg19006003;cg01805574;cg10995082;cg02855409	NA
CIDEA	1	4	0	0.138464757183714	NA	0.0515902395703475	NA	cg03245632;cg23754772;cg18309817;cg14976646	NA
CNN3	1	4	0	0.185090231736092	NA	0.0503144863489954	NA	cg18158385;cg07823585;cg22045340;cg26227186	NA
CNNM1	1	4	0	0.169735744516906	NA	0.0531690526131327	NA	cg03629943;cg01968793;cg00851482;cg27143070	NA
COL12A1	1	4	0	0.151043963649986	NA	0.0579772603269763	NA	cg10364041;cg04074140;cg12801474;cg20129242	NA
COL9A3	1	4	0	0.142312037183886	NA	0.0442741612788957	NA	cg11368502;cg14745622;cg07827435;cg08374798	NA
CSDAP1	1	4	0	0.125236392743221	NA	0.0197177705365248	NA	cg04764012;cg15811515;cg03131298;cg16778451	NA
CSGALNACT1	1	4	0	0.138229307653862	NA	0.0355329311745732	NA	cg03957420;cg08458378;cg14854503;cg27510066	NA
CSRP2	1	4	0	0.154171669348066	NA	0.0400599030088722	NA	cg24007917;cg20252022;cg08555325;cg20173072	NA
CUGBP1	1	4	0	0.135604579490317	NA	0.0267679755277811	NA	cg25953688;cg19460817;cg14232165;cg19146902	NA
CUL1	1	4	0	0.142840525915176	NA	0.0361500041065756	NA	cg19391535;cg18597411;cg11109845;cg06899186	NA
DAAM2	1	4	0	0.161420211839474	NA	0.0590444058419568	NA	cg14135551;cg14436871;cg17693796;cg17868910	NA
DCC	1	4	0	0.151413821003686	NA	0.0217710881201247	NA	cg19042459;cg19613722;cg25266232;cg00027400	NA
DKK3	1	4	0	0.128918130190707	NA	0.031580171815343	NA	cg13259205;cg08662017;cg05106294;cg17039391	NA
DMD	1	4	0	0.131862122428066	NA	0.0279129555782031	NA	cg05088006;cg20522855;cg27192418;cg02629615	NA
DNASE2	1	4	0	0.164580148553532	NA	0.039939120291853	NA	cg15341340;cg25490276;cg09379601;cg09292816	NA
DOC2A	1	4	0	0.13038457442674	NA	0.0202435193748269	NA	cg27654787;cg06015834;cg03920233;cg07041748	NA
DPP6	1	4	0	0.22636768369808	NA	0.102646685888135	NA	cg06495961;cg00017489;cg27032232;cg14523847	NA
DPY19L2P2	1	4	0	0.219634290231231	NA	0.163729452395879	NA	cg11468233;cg02970297;cg22961716;cg27100436	NA
DPY19L2P4	1	4	0	0.143009646446381	NA	0.0766932347751083	NA	cg06237774;cg23998645;cg08215532;cg05884394	NA
EFCAB10	1	4	0	0.138419405622859	NA	0.0143585157285404	NA	cg13844899;cg21022732;cg25728362;cg13922124	NA
ESX1	1	4	0	0.109451232799338	NA	0.00543983571503206	NA	cg05788681;cg19603571;cg02733659;cg03748429	NA
FAM160A1	1	4	0	0.131071338780722	NA	0.0477868049656529	NA	cg09735140;cg24707982;cg02773188;cg20465933	NA
FAM164A	1	4	0	0.177342847952527	NA	0.0965195379196856	NA	cg12803724;cg02289992;cg05575058;cg07889284	NA
FAM90A1	1	4	0	0.147556063187542	NA	0.0342670741868589	NA	cg15878909;cg09079252;cg21787889;cg18628962	NA
FLJ22536	1	4	0	0.131914678807199	NA	0.0191955149163703	NA	cg11900861;cg10086104;cg07553475;cg25792714	NA
FLJ25363	1	4	0	0.11832203897286	NA	0.0203679321831421	NA	cg17376141;cg25666660;cg15007120;cg20731562	NA
FLJ40330	1	4	0	0.176703720883581	NA	0.103482686791126	NA	cg07929264;cg23042796;cg13422093;cg21296675	NA
FOXJ1	1	4	0	0.194687503678116	NA	0.0657902251767421	NA	cg05162533;cg12872889;cg23638801;cg23431989	NA
GBX1	1	4	0	0.210428193718563	NA	0.106393285296806	NA	cg26985686;cg02377685;cg26642655;cg12627695	NA
GCHFR	1	4	0	0.234866874821954	NA	0.131823881274779	NA	cg09264112;cg16433833;cg21474955;cg12034791	NA
HCK	1	4	0	0.140976792929741	NA	0.0329338355509307	NA	cg05876826;cg13042543;cg08623947;cg02311725	NA
HEYL	1	4	0	0.140269872027112	NA	0.0111905687819459	NA	cg05720261;cg17449954;cg17602126;cg06154570	NA
HIST2H2BA	1	4	0	0.171706500107095	NA	0.0536396934850098	NA	cg13688123;cg22123542;cg25137968;cg04080517	NA
HKR1	1	4	0	0.212744471876259	NA	0.115475482969026	NA	cg12024906;cg24834889;cg23448505;cg12948621	NA
HLTF	1	4	0	0.126238273961747	NA	0.0230385329513748	NA	cg18549036;cg04836786;cg24710191;cg21926402	NA
HOXC10	1	4	0	0.141934693441504	NA	0.0428145044439392	NA	cg16253259;cg04710764;cg25057269;cg03833604	NA
HOXD1	1	4	0	0.174482167083269	NA	0.0585891699171537	NA	cg05871694;cg11418595;cg04003136;cg20676716	NA
HOXD11	1	4	0	0.185338661494765	NA	0.0577187877187888	NA	cg04949206;cg15958792;cg08806153;cg24561661	NA
HOXD3	1	4	0	0.165977954322988	NA	0.0578991170845891	NA	cg24704177;cg21092808;cg12634591;cg15812753	NA
HPSE	1	4	0	0.207734613161992	NA	0.0816149551100482	NA	cg00849943;cg20587127;cg12721792;cg19763168	NA
HSPG2	1	4	0	0.140082595553756	NA	0.025360039752786	NA	cg15011041;cg24075852;cg14380609;cg15646763	NA
HTR1E	1	4	0	0.125684987773373	NA	0.0256704346217908	NA	cg03472798;cg00454577;cg09863441;cg21286526	NA
ILDR1	1	4	0	0.125685485206161	NA	0.0243463165287135	NA	cg23727520;cg03400335;cg04059863;cg27348043	NA
IRX5	1	4	0	0.182870837030186	NA	0.0349672002572273	NA	cg05870072;cg09416543;cg16700620;cg01686920	NA
KCNQ4	1	4	0	0.163105189310916	NA	0.0311348532091466	NA	cg14011415;cg09674251;cg00682386;cg16294363	NA
KCNV1	1	4	0	0.158409633168262	NA	0.0404113439737896	NA	cg17826753;cg18147485;cg04237663;cg17462793	NA
KLHDC7B	1	4	0	0.150743076832251	NA	0.0479668065354925	NA	cg18533225;cg17174023;cg25665606;cg11344005	NA
LINGO3	1	4	0	0.151514228297121	NA	0.0817573235249673	NA	cg17117171;cg20621715;cg22974915;cg24046155	NA
LOC100130581	1	4	0	0.166826237549376	NA	0.0393102486173539	NA	cg02189951;cg02884280;cg25044734;cg09329144	NA
LOC401010	1	4	0	0.167900614493596	NA	0.0288074224493586	NA	cg18282096;cg22656550;cg21673175;cg02438892	NA
LOC96610	1	4	0	0.167325187940115	NA	0.0614316876931661	NA	cg13611065;cg00115102;cg14356187;cg08756272	NA
LRFN5	1	4	0	0.15777978328692	NA	0.0373319344040102	NA	cg04171065;cg10327400;cg04784672;cg19651291	NA
LTA	1	4	0	0.124175059904351	NA	0.0156861635001181	NA	cg10476003;cg09736959;cg24216966;cg11586857	NA
LY6H	1	4	0	0.123639949376015	NA	0.0234335789777311	NA	cg04583874;cg26610527;cg16825060;cg24971209	NA
LY75	1	4	0	0.18849315853247	NA	0.0168854721205821	NA	cg02280532;cg14819504;cg18514922;cg10107725	NA
MAPK10	1	4	0	0.148698056527819	NA	0.0367371953750577	NA	cg14578894;cg19124509;cg11491436;cg18238973	NA
MATN4	1	4	0	0.209621195296229	NA	0.0882781373029708	NA	cg21835643;cg14921939;cg08654443;cg14915878	NA
MEGF11	1	4	0	0.143866434168402	NA	0.00956886696536689	NA	cg23451023;cg00451642;cg26416466;cg13702629	NA
MIR1977	1	4	0	0.111350363587246	NA	0.0085201932968646	NA	cg05001044;cg17501828;cg00034556;cg15394630	NA
MIR675	1	4	0	0.169460867390899	NA	0.0430113529218115	NA	cg11753499;cg25437674;cg09701145;cg13210239	NA
MIR9-1	1	4	0	0.119460505171261	NA	0.0138306285034123	NA	cg09793584;cg09346118;cg20582655;cg26371731	NA
MRGPRD	1	4	0	0.111528854971375	NA	0.00833951177577277	NA	cg11903239;cg20791323;cg12729518;cg18268363	NA
NECAB3	1	4	0	0.169994757929653	NA	0.0597748784562535	NA	cg03904042;cg14921437;cg07470512;cg00478435	NA
NETO1	1	4	0	0.233945956864087	NA	0.0715729015989141	NA	cg24863335;cg26186727;cg18651870;cg18448581	NA
NEUROD1	1	4	0	0.144756788426833	NA	0.0219729127090041	NA	cg01789478;cg01897496;cg22359606;cg01863682	NA
NPPB	1	4	0	0.132267139288073	NA	0.0180796645170243	NA	cg14506552;cg24697075;cg13885623;cg00831929	NA
NRG1	1	4	0	0.127281592640247	NA	0.0264300275976314	NA	cg26267340;cg15431703;cg26068079;cg16623836	NA
NT5E	1	4	0	0.147140132817333	NA	0.0576902921208598	NA	cg17966619;cg24635468;cg10663055;cg17644557	NA
NUB1	1	4	0	0.145550069615789	NA	0.0153618500206267	NA	cg09380357;cg02217041;cg17067889;cg17087899	NA
ONECUT2	1	4	0	0.175363097071164	NA	0.038107160101911	NA	cg20063141;cg05226967;cg08768621;cg01111358	NA
OTOP1	1	4	0	0.167772405412832	NA	0.0431155031044184	NA	cg11848060;cg02154269;cg10522818;cg05936219	NA
PENK	1	4	0	0.137007908906908	NA	0.0540445905958565	NA	cg27531336;cg16419235;cg04598121;cg18742346	NA
PITX3	1	4	0	0.230975991310908	NA	0.10726579371284	NA	cg27649073;cg14681055;cg22882178;cg13325154	NA
PPARG	1	4	0	0.130152290857508	NA	0.0179263045325806	NA	cg04748988;cg23514324;cg15722404;cg21946299	NA
PRDM13	1	4	0	0.124349365965537	NA	0.0155266547594265	NA	cg01815538;cg11809464;cg00579292;cg15725440	NA
PRLR	1	4	0	0.126081351384438	NA	0.0125800651857714	NA	cg13880228;cg15122171;cg00220677;cg17333292	NA
PRR18	1	4	0	0.194240645112679	NA	0.122237024646255	NA	cg03945700;cg08173692;cg02151625;cg27369401	NA
PTRF	1	4	0	0.12173437140008	NA	0.0221450392679065	NA	cg11804833;cg08971281;cg19003733;cg10861807	NA
RAB5B	1	4	0	0.124540378074979	NA	0.024070376335761	NA	cg00164716;cg22708290;cg01843766;cg03511333	NA
RAB7A	1	4	0	0.130053169807546	NA	0.0398372158671581	NA	cg13284070;cg06675951;cg13891898;cg12319221	NA
RBP7	1	4	0	0.159329516008443	NA	0.0368108210060535	NA	cg14202757;cg23107691;cg18086187;cg27561954	NA
RBPJL	1	4	0	0.209621195296229	NA	0.0882781373029708	NA	cg21835643;cg14921939;cg08654443;cg14915878	NA
RTBDN	1	4	0	0.149513936228834	NA	0.0343954115684099	NA	cg08694544;cg15722151;cg10812508;cg02605370	NA
SCGN	1	4	0	0.219326447011181	NA	0.0919404810082734	NA	cg13586599;cg16954341;cg15562220;cg10721149	NA
SIX1	1	4	0	0.159652790372748	NA	0.068017007825551	NA	cg13616124;cg13237033;cg05296818;cg12839593	NA
SLC16A1	1	4	0	0.159919575651452	NA	0.0239352013582899	NA	cg02569658;cg01328949;cg09226792;cg07967176	NA
SLC16A9	1	4	0	0.128270065526609	NA	0.0236821713357485	NA	cg24969942;cg20156450;cg22544571;cg02164452	NA
SLC29A4	1	4	0	0.181853284016495	NA	0.0579939373791931	NA	cg23738353;cg12838902;cg05168404;cg10568297	NA
SLC37A2	1	4	0	0.171509408063177	NA	0.0732282830005491	NA	cg15915129;cg19649564;cg02958718;cg14469376	NA
SLITRK1	1	4	0	0.187238378173609	NA	0.055860042352048	NA	cg21448057;cg08697689;cg20312205;cg07104706	NA
SLITRK2	1	4	0	0.137033048502874	NA	0.0323052907497874	NA	cg06845960;cg23897336;cg08609270;cg18701656	NA
SNORD115-1	1	4	0	0.127057918752559	NA	0.00682549893201926	NA	cg24152845;cg19556901;cg07359604;cg25688633	NA
SNURF	1	4	0	0.189945181942827	NA	0.105784916336688	NA	cg02125271;cg01614564;cg22555495;cg20775837	NA
TEAD1	1	4	0	0.133873846400896	NA	0.0312458133592491	NA	cg27075187;cg20626249;cg18555698;cg03155301	NA
TFDP3	1	4	0	0.147769795866412	NA	0.0386877544254981	NA	cg13566059;cg16829640;cg17593414;cg08023692	NA
TLE1	1	4	0	0.216938033912972	NA	0.086037994875536	NA	cg20926353;cg14095100;cg07852945;cg20373761	NA
TLX1NB	1	4	0	0.175755657547532	NA	0.0541545999069293	NA	cg25741023;cg18964775;cg03269050;cg26227310	NA
TPBG	1	4	0	0.199047823815526	NA	0.0948553005965721	NA	cg16640633;cg01239708;cg19677795;cg08230059	NA
TRIM60	1	4	0	0.117990265442524	NA	0.0148776361212091	NA	cg04878813;cg07485777;cg04128367;cg16026862	NA
TRPC7	1	4	0	0.146983954124356	NA	0.0259483028123037	NA	cg22770135;cg06448705;cg17275074;cg00118989	NA
UTF1	1	4	0	0.145362320746734	NA	0.0239737907251608	NA	cg03755123;cg08708684;cg02767771;cg09053680	NA
VANGL2	1	4	0	0.13976246506015	NA	0.02373502657232	NA	cg22535359;cg18398058;cg24044763;cg17024258	NA
ZNF132	1	4	0	0.150965911039391	NA	0.0161107014155912	NA	cg24366702;cg03735888;cg12042659;cg19776201	NA
ZNF35	1	4	0	0.206142920570268	NA	0.0771811063589076	NA	cg12074545;cg01657207;cg09181872;cg24173921	NA
ZNF555	1	4	0	0.145315817623863	NA	0.0440769307766913	NA	cg12111697;cg14193594;cg02298570;cg08863539	NA
ACOT2	1	3	0	0.178061675470858	NA	0.0685170667186184	NA	cg20067142;cg10120829;cg05012125	NA
ACVR1C	1	3	0	0.170750162854076	NA	0.0253656218423399	NA	cg18004523;cg08651064;cg08146621	NA
ADAM12	1	3	0	0.223432299920533	NA	0.0687548852620826	NA	cg11668923;cg13488201;cg00922781	NA
ADRB3	1	3	0	0.175229805367447	NA	0.0765237587721575	NA	cg09442828;cg24438644;cg02174634	NA
AEBP1	1	3	0	0.137683937937819	NA	0.0328111831340891	NA	cg25289803;cg27493928;cg06128448	NA
AGBL4	1	3	0	0.186560887240635	NA	0.0697784143795787	NA	cg26249046;cg20931033;cg07913294	NA
AKR1C4	1	3	0	0.121152455138713	NA	0.00965818123537456	NA	cg11894854;cg02435427;cg06573570	NA
ALDH2	1	3	0	0.150452954738417	NA	0.0209218500617414	NA	cg24546205;cg18780217;cg21470387	NA
ALOXE3	1	3	0	0.171008829627545	NA	0.0800019640870464	NA	cg07597269;cg12654743;cg06219041	NA
ALPK1	1	3	0	0.148842174630282	NA	0.0379743613044779	NA	cg15299279;cg02735381;cg16292983	NA
ANO1	1	3	0	0.13283192319322	NA	0.0272326570087936	NA	cg00927494;cg26705266;cg26304147	NA
ANXA2	1	3	0	0.161240246927845	NA	0.0670204217950102	NA	cg08081036;cg11421255;cg00930615	NA
ARHGDIB	1	3	0	0.130890611749645	NA	0.0249947052817412	NA	cg00512404;cg19826026;cg15450139	NA
ATP11C	1	3	0	0.13529981599472	NA	0.0153125273570326	NA	cg05385216;cg14296882;cg08951164	NA
BAI1	1	3	0	0.152963662572433	NA	0.0155282059480836	NA	cg20522761;cg02478907;cg05458429	NA
BMI1	1	3	0	0.291985556583428	NA	0.0979145613486857	NA	cg02767601;cg17782713;cg17272579	NA
BOLL	1	3	0	0.116118310897107	NA	0.0162311012371279	NA	cg16002818;cg07495363;cg13356896	NA
BRSK1	1	3	0	0.120433642852818	NA	0.00736341991258074	NA	cg08138109;cg04327947;cg21974750	NA
C10orf18	1	3	0	0.167850453806812	NA	0.0443760749708201	NA	cg01476568;cg01126162;cg12506775	NA
C11orf92	1	3	0	0.122895108653322	NA	0.033490549005595	NA	cg20322876;cg10267925;cg23882862	NA
C11orf93	1	3	0	0.122895108653322	NA	0.033490549005595	NA	cg20322876;cg10267925;cg23882862	NA
C12orf42	1	3	0	0.188911054397306	NA	0.0867521444175234	NA	cg03882242;cg14380586;cg25935014	NA
C12orf60	1	3	0	0.152112125121822	NA	0.0385362606855925	NA	cg21899283;cg23894205;cg26392671	NA
C12orf67	1	3	0	0.112654785029399	NA	0.0105541218257214	NA	cg12898370;cg01281611;cg23850361	NA
C12orf69	1	3	0	0.152112125121822	NA	0.0385362606855925	NA	cg21899283;cg23894205;cg26392671	NA
C13orf35	1	3	0	0.136709249408376	NA	0.0343748972319733	NA	cg09425168;cg25137436;cg22354175	NA
C14orf165	1	3	0	0.121736628422534	NA	0.0159077283214665	NA	cg02180296;cg04723390;cg13496998	NA
C17orf28	1	3	0	0.149339919237013	NA	0.0768377121715533	NA	cg20935945;cg03443162;cg03154277	NA
C21orf81	1	3	0	0.166387137690803	NA	0.0470919155949001	NA	cg02197629;cg14384940;cg06343169	NA
C5orf24	1	3	0	0.113040014864725	NA	0.0106882193167257	NA	cg17524250;cg19413392;cg10595449	NA
C7	1	3	0	0.134919542049901	NA	0.0130018984847237	NA	cg01614723;cg24382521;cg23007255	NA
CASZ1	1	3	0	0.141893765811414	NA	0.021622612361007	NA	cg24298421;cg09511724;cg24075935	NA
CBX5	1	3	0	0.176190245606069	NA	0.0354572198315289	NA	cg20687242;cg23824801;cg03736807	NA
CCNI2	1	3	0	0.120769013487901	NA	0.0278672865347244	NA	cg17280299;cg00428601;cg16397884	NA
CDH11	1	3	0	0.162045108494531	NA	0.0325383397763308	NA	cg01162378;cg04536893;cg07976976	NA
CDH8	1	3	0	0.131535209401075	NA	0.0256539999328448	NA	cg01007828;cg07244927;cg13397057	NA
CDKL3	1	3	0	0.121869248377617	NA	0.0141488911124492	NA	cg23304085;cg12960467;cg00946942	NA
CEACAM20	1	3	0	0.114732616427288	NA	0.0105077215683252	NA	cg13566596;cg20248549;cg10375597	NA
CECR7	1	3	0	0.159240995071798	NA	0.045954637297189	NA	cg25563983;cg06451834;cg07244980	NA
CELSR3	1	3	0	0.16092966472264	NA	0.0415093080810003	NA	cg13482209;cg06621358;cg15511738	NA
CHRNA3	1	3	0	0.173508476962185	NA	0.0616810635125445	NA	cg04603031;cg16901840;cg05239311	NA
CORO1B	1	3	0	0.121457514303053	NA	0.0176819436431024	NA	cg20744217;cg15995296;cg19544441	NA
COX7B2	1	3	0	0.135368251846286	NA	0.0322713893785214	NA	cg02718960;cg24831862;cg27299949	NA
CSNK1E	1	3	0	0.193302519964232	NA	0.072083034178126	NA	cg04766377;cg10929024;cg01346718	NA
CT45A1	1	3	0	0.152599888517828	NA	0.00529687706499373	NA	cg17536843;cg07998499;cg19432493	NA
CTNNA2	1	3	0	0.110131450570802	NA	0.00511533424564127	NA	cg01546568;cg00811334;cg04373435	NA
CXXC1	1	3	0	0.128699638755426	NA	0.0341619832287613	NA	cg15632775;cg21134610;cg11871295	NA
CYB5R1	1	3	0	0.151042056888888	NA	0.0304361578113386	NA	cg06292532;cg16520800;cg11663975	NA
CYP24A1	1	3	0	0.169013406058727	NA	0.0572360563160917	NA	cg18956481;cg23685712;cg02143877	NA
DGCR6	1	3	0	0.192499970643961	NA	0.0252211980183753	NA	cg04722759;cg14077990;cg18033052	NA
DLG3	1	3	0	0.124439949248622	NA	0.0268317840605045	NA	cg18515307;cg18702239;cg24663206	NA
DPPA2	1	3	0	0.124912681327223	NA	0.0275163870990768	NA	cg21105590;cg18098079;cg17216301	NA
DSE	1	3	0	0.145201987654322	NA	0.0119031783277413	NA	cg24736412;cg18220168;cg11897120	NA
DTX3	1	3	0	0.117602618467661	NA	0.0168250488369861	NA	cg06596054;cg17295489;cg11654179	NA
ELAVL4	1	3	0	0.122208652293444	NA	0.0174109140947557	NA	cg06124579;cg05697849;cg22932804	NA
ELF2	1	3	0	0.136332501150416	NA	0.0162438766383184	NA	cg01455446;cg01584797;cg05088386	NA
EN2	1	3	0	0.151588641303887	NA	0.0607068226762851	NA	cg23772205;cg17803868;cg10481660	NA
ENPP5	1	3	0	0.110218803359062	NA	0.0102066279876104	NA	cg04281219;cg10186400;cg24510700	NA
EPB41L1	1	3	0	0.176762052119568	NA	0.0435662508481136	NA	cg05899860;cg16361282;cg03520225	NA
EPB41L3	1	3	0	0.134715818433144	NA	0.0270757867377202	NA	cg27082185;cg06550462;cg18543270	NA
ESPNL	1	3	0	0.131849232027024	NA	0.0113255678231552	NA	cg01112020;cg09039163;cg02413938	NA
ESRP1	1	3	0	0.114877667238134	NA	0.0118529790272955	NA	cg07473471;cg14154651;cg22327427	NA
ESRRA	1	3	0	0.17451877125802	NA	0.0645083811441196	NA	cg18138400;cg09458820;cg23878768	NA
ESYT3	1	3	0	0.144995717348753	NA	0.0459362117104585	NA	cg22160121;cg21075829;cg11885357	NA
F2RL1	1	3	0	0.242628661375597	NA	0.0378607367459537	NA	cg13900348;cg05553591;cg08793689	NA
FABP5L3	1	3	0	0.158024991441171	NA	0.034109745490479	NA	cg18534176;cg19258062;cg16880856	NA
FADS6	1	3	0	0.213254404128079	NA	0.0948191920715986	NA	cg07930313;cg22481044;cg01143309	NA
FAM127C	1	3	0	0.173685130250701	NA	0.093276658967793	NA	cg14596086;cg05907136;cg18960294	NA
FAM135B	1	3	0	0.188536555771148	NA	0.046882718763144	NA	cg06010032;cg06668555;cg23294090	NA
FAM155A	1	3	0	0.141561647304735	NA	0.0138640972227058	NA	cg13398192;cg24567424;cg10245910	NA
FAM170A	1	3	0	0.110437052010185	NA	0.00760550103067845	NA	cg07029084;cg23314948;cg24537512	NA
FAM47A	1	3	0	0.126696381197269	NA	0.0240833587357995	NA	cg20508345;cg09877299;cg13646106	NA
FAM53A	1	3	0	0.139178840851788	NA	0.0208960181558911	NA	cg05076103;cg16826064;cg07202012	NA
FAM5B	1	3	0	0.147763317330889	NA	0.050652560385529	NA	cg27174972;cg13589108;cg19993589	NA
FGFR2	1	3	0	0.118579871332991	NA	0.0160831912477103	NA	cg05368033;cg03471571;cg11430259	NA
FHIT	1	3	0	0.129749576865338	NA	0.00641125106012409	NA	cg14147855;cg10239071;cg03646967	NA
FNBP1L	1	3	0	0.142834296160708	NA	0.0211688592925604	NA	cg01196158;cg15130788;cg02606566	NA
FOXD1	1	3	0	0.12030058932966	NA	0.0219461271072151	NA	cg19541747;cg03663715;cg13958614	NA
FOXE1	1	3	0	0.154936467132068	NA	0.0230589679592864	NA	cg15802898;cg02157015;cg19292008	NA
FOXQ1	1	3	0	0.244266710701957	NA	0.0762726693734653	NA	cg03730958;cg05685587;cg26422161	NA
FRMD6	1	3	0	0.130557237085715	NA	0.0333196638344168	NA	cg16074393;cg20256059;cg15852787	NA
FUCA1	1	3	0	0.124028151884059	NA	0.0404510827081327	NA	cg24792360;cg04160030;cg22077361	NA
FUCA2	1	3	0	0.166286674652521	NA	0.0660920874034107	NA	cg05180077;cg12020682;cg00480749	NA
GABRG3	1	3	0	0.119074371967659	NA	0.00822862123353159	NA	cg08920810;cg08460080;cg12919520	NA
GAD2	1	3	0	0.223668724896498	NA	0.0854038802326691	NA	cg04599297;cg11500467;cg11328303	NA
GIMAP4	1	3	0	0.122769252448515	NA	0.0130452630546374	NA	cg20549290;cg18342581;cg17807458	NA
GIMAP7	1	3	0	0.114822005759797	NA	0.00912265598480052	NA	cg08037327;cg03801183;cg08637514	NA
GLT1D1	1	3	0	0.159563308570688	NA	0.0282742505879642	NA	cg13405882;cg23326224;cg06419750	NA
GNA14	1	3	0	0.208701989430109	NA	0.0943064400043428	NA	cg18404281;cg17301902;cg14389939	NA
GPR143	1	3	0	0.114083669615707	NA	0.0112940938718704	NA	cg21984635;cg14654075;cg12875241	NA
GRAMD3	1	3	0	0.126449181104167	NA	0.00716877448023797	NA	cg17670013;cg22195011;cg13333800	NA
GRIK3	1	3	0	0.127169450752443	NA	0.0194432629385456	NA	cg06165395;cg20168230;cg24673742	NA
GRIN2A	1	3	0	0.219526016633126	NA	0.0829056057645591	NA	cg18391758;cg06193383;cg07642043	NA
GRM1	1	3	0	0.155239191194649	NA	0.00873567415488826	NA	cg19512268;cg08076125;cg21725954	NA
GSTO2	1	3	0	0.179283315171174	NA	0.0405452072926958	NA	cg19917656;cg04447284;cg16758953	NA
HBA2	1	3	0	0.126634134911435	NA	0.0206366042541694	NA	cg04938149;cg26637826;cg04377849	NA
HIST3H2BB	1	3	0	0.133020713404967	NA	0.0475584726641248	NA	cg14159336;cg21453831;cg06034933	NA
HLA-DRB6	1	3	0	0.128461124000307	NA	0.0284172089028243	NA	cg25860143;cg19864342;cg04422742	NA
HLA-G	1	3	0	0.133642601603845	NA	0.0409333708557242	NA	cg09430946;cg09865095;cg03432955	NA
HOXB9	1	3	0	0.167158975770321	NA	0.0506195619821326	NA	cg00135852;cg03697136;cg13643585	NA
HOXD13	1	3	0	0.13825613316641	NA	0.0406731448239853	NA	cg00319168;cg19325985;cg07175883	NA
HRH2	1	3	0	0.144708691421728	NA	0.0353115467433918	NA	cg05157516;cg01281175;cg11131902	NA
HSPB1	1	3	0	0.10610881012041	NA	0.00874793635769243	NA	cg07571951;cg22030698;cg26056348	NA
HTR1A	1	3	0	0.198829066647557	NA	0.112729525941617	NA	cg07839533;cg15092168;cg11615755	NA
HTR4	1	3	0	0.265790519268158	NA	0.0876844216780567	NA	cg17723143;cg07102705;cg12825070	NA
HYAL1	1	3	0	0.12777618779977	NA	0.0359535114441907	NA	cg20724227;cg10354474;cg22670630	NA
IGF2BP3	1	3	0	0.164273284408641	NA	0.0746730441365226	NA	cg22545138;cg22826239;cg12601843	NA
IGFBP3	1	3	0	0.151938683582604	NA	0.00983972027601287	NA	cg24772240;cg12244052;cg22083798	NA
ITIH5	1	3	0	0.154652058986173	NA	0.00410106375832174	NA	cg10151473;cg00677195;cg10119075	NA
JPH1	1	3	0	0.122942950200962	NA	0.0257564875789141	NA	cg08757420;cg03060802;cg23599843	NA
KCNA6	1	3	0	0.146612647606605	NA	0.0471937396603201	NA	cg26162582;cg11224582;cg10671668	NA
KCNJ1	1	3	0	0.11536723869804	NA	0.00800379700397674	NA	cg10280034;cg21836562;cg12408998	NA
KCTD1	1	3	0	0.229067609549474	NA	0.102394013252246	NA	cg26704078;cg10096645;cg12075497	NA
KIAA0748	1	3	0	0.171132374722329	NA	0.0112028588634366	NA	cg16447680;cg19219778;cg25486399	NA
KIAA1751	1	3	0	0.12069217364546	NA	0.00781415317608616	NA	cg08114317;cg05700129;cg26067203	NA
KIAA2013	1	3	0	0.16341991225131	NA	0.0356167670894407	NA	cg11345438;cg01061626;cg07603449	NA
KLK13	1	3	0	0.165254085798	NA	0.0663285952045106	NA	cg22918012;cg20104456;cg16053580	NA
KRT222	1	3	0	0.14726350255848	NA	0.0177880349087446	NA	cg23776012;cg10050661;cg12029804	NA
L1TD1	1	3	0	0.128245505568685	NA	0.0262010458840196	NA	cg12640000;cg06190807;cg03731268	NA
LHB	1	3	0	0.168599807746581	NA	0.0879160981235334	NA	cg20110591;cg20173259;cg08676755	NA
LHFPL4	1	3	0	0.132488051763924	NA	0.0458301913633025	NA	cg06838365;cg16158843;cg23223755	NA
LMX1A	1	3	0	0.220224492962926	NA	0.0697537858318868	NA	cg02361878;cg08606911;cg02054776	NA
LOC145845	1	3	0	0.209648782106566	NA	0.113602561531594	NA	cg20034372;cg07882850;cg24714106	NA
LOC389493	1	3	0	0.143403131973789	NA	0.0168012908653981	NA	cg25234732;cg12385599;cg02958527	NA
LOC399744	1	3	0	0.11882474798832	NA	0.0107340527341792	NA	cg18511212;cg11733222;cg05865822	NA
LOC399815	1	3	0	0.238875563243006	NA	0.151669104108421	NA	cg11216554;cg14708218;cg03804621	NA
LOC400931	1	3	0	0.148055845673818	NA	0.0638443386099789	NA	cg23066564;cg20076516;cg26422762	NA
LOC441046	1	3	0	0.112531515300239	NA	0.01781562386495	NA	cg06593050;cg06123783;cg13487949	NA
LOC441601	1	3	0	0.105088946656122	NA	0.00658556922674421	NA	cg25318278;cg09150309;cg02542440	NA
LOC650226	1	3	0	0.162218641829083	NA	0.0390310343325209	NA	cg24398379;cg20115597;cg26262573	NA
LPPR4	1	3	0	0.143943189216728	NA	0.0286583086922723	NA	cg26164310;cg03646889;cg18947801	NA
LRIT1	1	3	0	0.154283933258589	NA	0.044794759576802	NA	cg14034858;cg09035552;cg06862410	NA
LRRC3B	1	3	0	0.167614841318419	NA	0.0480104795057238	NA	cg19115492;cg18507138;cg04954680	NA
LRRC67	1	3	0	0.151242685813056	NA	0.0223898482863316	NA	cg10838789;cg15744359;cg25242004	NA
LSM2	1	3	0	0.124379438898334	NA	0.0353465313127192	NA	cg04331511;cg20452609;cg08107098	NA
LTBR	1	3	0	0.205211283095008	NA	0.0673363789392539	NA	cg26306994;cg08740698;cg10452531	NA
MAD2L2	1	3	0	0.132163648841077	NA	0.0137974082266351	NA	cg06630737;cg06868562;cg06084702	NA
MAFB	1	3	0	0.133247733428335	NA	0.0177419547337712	NA	cg18251612;cg23791813;cg02497758	NA
MAGEA4	1	3	0	0.115595512628325	NA	0.0108380079345847	NA	cg21045312;cg18521137;cg24137136	NA
MAGEL2	1	3	0	0.12194428034714	NA	0.0283424884775632	NA	cg25135755;cg20747630;cg04142555	NA
MARCH1	1	3	0	0.145958012756366	NA	0.0440043658350903	NA	cg25932496;cg08748033;cg23596249	NA
MATR3	1	3	0	0.113360217830064	NA	0.0173417701670404	NA	cg13649383;cg04292159;cg17576266	NA
MCOLN3	1	3	0	0.122161432190027	NA	0.0192208326182869	NA	cg12037450;cg02345146;cg12210618	NA
MEGF10	1	3	0	0.202712788609462	NA	0.0885166733525065	NA	cg08874609;cg06940792;cg27346707	NA
MEIS2	1	3	0	0.132247512313234	NA	0.0208484472252675	NA	cg25381383;cg09840968;cg23137807	NA
MGST1	1	3	0	0.172917171622875	NA	0.0467387271086039	NA	cg18233746;cg08459182;cg06610614	NA
MID1	1	3	0	0.209038956826728	NA	0.107131696353229	NA	cg12071142;cg19593957;cg26413007	NA
MIR1973	1	3	0	0.112254921322231	NA	0.00588150305746153	NA	cg19081358;cg23740016;cg23666362	NA
MIR518F	1	3	0	0.127499391044661	NA	0.0126041489438552	NA	cg25285186;cg23693380;cg12395420	NA
MIR663	1	3	0	0.227497994414032	NA	0.071195088029844	NA	cg01860778;cg11220245;cg14345012	NA
MLL3	1	3	0	0.158024991441171	NA	0.034109745490479	NA	cg18534176;cg19258062;cg16880856	NA
MMP16	1	3	0	0.151712980693931	NA	0.0390571448118033	NA	cg24456365;cg12818557;cg26756083	NA
MORN3	1	3	0	0.155458184902231	NA	0.0129872254533135	NA	cg01203563;cg01620223;cg10157951	NA
MT1F	1	3	0	0.11722754318895	NA	0.0118395474762227	NA	cg00793056;cg08404299;cg05611958	NA
NAT1	1	3	0	0.145257657024226	NA	0.0293830947431231	NA	cg19721541;cg03083853;cg04241863	NA
NCAM2	1	3	0	0.14860478721155	NA	0.0239867835130725	NA	cg25818292;cg15681537;cg19556343	NA
NEXN	1	3	0	0.174652224003207	NA	0.0784280824805917	NA	cg20943338;cg19359627;cg06914015	NA
NGF	1	3	0	0.118580203094149	NA	0.00774993168410837	NA	cg21184174;cg09008705;cg27635069	NA
NHLH2	1	3	0	0.216198081340293	NA	0.0864573230137124	NA	cg18438853;cg10230848;cg17873750	NA
NINL	1	3	0	0.153327205997021	NA	0.0571794490005548	NA	cg12358000;cg13727122;cg09088834	NA
NPAS2	1	3	0	0.138442873779952	NA	0.00335659008900454	NA	cg02232089;cg10165847;cg02365780	NA
NR2E1	1	3	0	0.152647644248146	NA	0.0649722739321735	NA	cg18093751;cg03950614;cg08616702	NA
NR2F2	1	3	0	0.167388723111324	NA	0.0395370990869901	NA	cg12279294;cg04308089;cg26593946	NA
NTSR1	1	3	0	0.151591896414523	NA	0.0124393450098075	NA	cg02658437;cg09893588;cg11877251	NA
NTSR2	1	3	0	0.122729333911007	NA	0.0100414140935661	NA	cg17916490;cg07894004;cg01158574	NA
ODF3L2	1	3	0	0.13455885433337	NA	0.00926727173313161	NA	cg10814153;cg08695253;cg26548410	NA
OR10Q1	1	3	0	0.151601878239809	NA	0.018720196085435	NA	cg03776857;cg23874587;cg12095324	NA
OSBPL9	1	3	0	0.141304953436898	NA	0.0415958105765285	NA	cg10701801;cg04565274;cg24348107	NA
PAIP2	1	3	0	0.192213658936945	NA	0.0977385753608432	NA	cg23327276;cg26835222;cg12668953	NA
PAK3	1	3	0	0.145112558963799	NA	0.0306924880320789	NA	cg04399994;cg26511551;cg12889449	NA
PAMR1	1	3	0	0.126096611046112	NA	0.00365083604338513	NA	cg20027133;cg14346208;cg27635267	NA
PCDH17	1	3	0	0.194598324709887	NA	0.0654369286587035	NA	cg00208153;cg14893163;cg25891355	NA
PCDH8	1	3	0	0.156135637713563	NA	0.0220601702412184	NA	cg27360326;cg12545687;cg16027761	NA
PCDHB14	1	3	0	0.155392756366939	NA	0.0229548803624341	NA	cg08536529;cg00635356;cg21745283	NA
PCDHB2	1	3	0	0.170015209685988	NA	0.0984460048031259	NA	cg23969338;cg16663497;cg24830494	NA
PCDHB8	1	3	0	0.152713525456286	NA	0.0325430188143089	NA	cg22657059;cg15911328;cg09052108	NA
PDZRN3	1	3	0	0.228490574513072	NA	0.0609740869402966	NA	cg13688769;cg25486757;cg10111115	NA
PGGT1B	1	3	0	0.140458208646907	NA	0.0239110719074246	NA	cg06017028;cg08987989;cg04529658	NA
PI4K2A	1	3	0	0.131101765479145	NA	0.0211853335578374	NA	cg04293876;cg00997424;cg24343515	NA
PIWIL2	1	3	0	0.1239035512369	NA	0.00815466516288029	NA	cg14487702;cg12858593;cg07298985	NA
PLEKHA5	1	3	0	0.156809375434612	NA	0.0426210898391707	NA	cg20315057;cg22852824;cg21392898	NA
PNMA2	1	3	0	0.143752731085234	NA	0.0400970175360173	NA	cg06038777;cg06691218;cg11277148	NA
POU4F3	1	3	0	0.12000850356542	NA	0.0219572305361923	NA	cg01593834;cg05666607;cg27309276	NA
PRMT7	1	3	0	0.142709697793642	NA	0.0319521845628259	NA	cg19356324;cg07544189;cg27077685	NA
PROM1	1	3	0	0.204639811192951	NA	0.0745012931169015	NA	cg07817686;cg19162333;cg00708789	NA
PTK6	1	3	0	0.132358859741026	NA	0.026834614920953	NA	cg25143652;cg12983285;cg21578195	NA
PXDN	1	3	0	0.220806561629637	NA	0.106399245977526	NA	cg12164282;cg25181651;cg09118932	NA
RAB26	1	3	0	0.182866451278096	NA	0.0347610020299262	NA	cg03546687;cg23462861;cg05051328	NA
RAB40AL	1	3	0	0.151092323694379	NA	0.0350319806075657	NA	cg01668907;cg08999332;cg05684622	NA
RABL4	1	3	0	0.191509124641785	NA	0.0461480421402858	NA	cg02065704;cg21341807;cg12924408	NA
RBM20	1	3	0	0.182253717337375	NA	0.0221157060917133	NA	cg06328855;cg00379708;cg08675654	NA
RGNEF	1	3	0	0.15388111850082	NA	0.0776266712937329	NA	cg01806295;cg03308469;cg10918580	NA
RGS20	1	3	0	0.147920631702834	NA	0.0412271984788967	NA	cg18245660;cg18891852;cg01450642	NA
RHBDF1	1	3	0	0.17496553961937	NA	0.0700806435489949	NA	cg09113560;cg00079891;cg04995976	NA
RNF135	1	3	0	0.163372971208303	NA	0.0321353057967269	NA	cg01347228;cg04193820;cg03596034	NA
ROBO1	1	3	0	0.163681533537509	NA	0.0453306390676782	NA	cg19258784;cg16989059;cg14039937	NA
RPH3A	1	3	0	0.115209073914913	NA	0.00789403012888052	NA	cg01257889;cg09384610;cg20704159	NA
RPS6KA2	1	3	0	0.134564610535975	NA	0.00720076467950605	NA	cg18949300;cg21760146;cg14839257	NA
SCN4B	1	3	0	0.128518528710658	NA	0.0258346924605498	NA	cg14387428;cg24694480;cg27560864	NA
SCRN1	1	3	0	0.144243479870481	NA	0.0383780894189063	NA	cg09744732;cg10591077;cg02132379	NA
SEC14L5	1	3	0	0.146064830247755	NA	0.0221298588842854	NA	cg08043782;cg04646944;cg16344234	NA
SGK3	1	3	0	0.127195979966649	NA	0.0102992999681734	NA	cg13971096;cg07554251;cg24483552	NA
SIX2	1	3	0	0.184311846264372	NA	0.0938661983491214	NA	cg20318845;cg05136263;cg17272224	NA
SIX3	1	3	0	0.161033516957289	NA	0.0465543498587048	NA	cg05740609;cg06622151;cg19148866	NA
SIX4	1	3	0	0.233702250813573	NA	0.14306195198526	NA	cg14985973;cg06726207;cg09970023	NA
SLC15A1	1	3	0	0.135228631337728	NA	0.0301943789795568	NA	cg12824139;cg18153630;cg20731581	NA
SLC2A14	1	3	0	0.179461547840478	NA	0.0256141530251398	NA	cg15251385;cg16404371;cg06122660	NA
SLC5A8	1	3	0	0.137891162585024	NA	0.0310597318447065	NA	cg05063104;cg10141715;cg21431690	NA
SLC6A8	1	3	0	0.155702106463063	NA	0.058136673667065	NA	cg01819787;cg26433812;cg07446846	NA
SLC7A10	1	3	0	0.210445894116772	NA	0.114975108586289	NA	cg00910067;cg25308885;cg18336281	NA
SLC9A3	1	3	0	0.199875176127616	NA	0.121142238112753	NA	cg02748539;cg18697636;cg23061578	NA
SMUG1	1	3	0	0.174909003773858	NA	0.080463933216533	NA	cg11887234;cg15844785;cg08645878	NA
SNORD115-11	1	3	0	0.134153773552228	NA	0.0184922535188058	NA	cg06298530;cg03283464;cg11148364	NA
SNORD115-29	1	3	0	0.134153773552228	NA	0.0184922535188058	NA	cg06298530;cg03283464;cg11148364	NA
SNORD115-36	1	3	0	0.134153773552228	NA	0.0184922535188058	NA	cg06298530;cg03283464;cg11148364	NA
SNORD115-43	1	3	0	0.134153773552228	NA	0.0184922535188058	NA	cg06298530;cg03283464;cg11148364	NA
SOX14	1	3	0	0.171405184252608	NA	0.0293880393932921	NA	cg03811478;cg10343742;cg04374393	NA
SSTR2	1	3	0	0.194790174922384	NA	0.0797049329249414	NA	cg22277994;cg03693811;cg21547708	NA
ST6GALNAC3	1	3	0	0.174081270311279	NA	0.0643732196449654	NA	cg26363196;cg20707222;cg06211837	NA
SYNPR	1	3	0	0.170387549549176	NA	0.0442907811581058	NA	cg04785972;cg06314761;cg25854303	NA
SYPL2	1	3	0	0.145490993744291	NA	0.0408588369187524	NA	cg20591472;cg07589691;cg07319143	NA
TACC2	1	3	0	0.154195991227257	NA	0.0166150879357724	NA	cg22562363;cg10622068;cg26117137	NA
TAF7L	1	3	0	0.120444273750829	NA	0.0163344366624873	NA	cg26916109;cg21330407;cg06776776	NA
TCEA3	1	3	0	0.178173460830034	NA	0.0643703336771751	NA	cg26299174;cg07736389;cg12692722	NA
TET1	1	3	0	0.134364041715475	NA	0.0306094278636841	NA	cg10403849;cg12630147;cg13848707	NA
THEM5	1	3	0	0.117953980079916	NA	0.0133620135590936	NA	cg11661235;cg07874520;cg03749917	NA
TLR6	1	3	0	0.156913095213693	NA	0.039970202305387	NA	cg04840108;cg10182418;cg26681822	NA
TMEFF2	1	3	0	0.130837895695487	NA	0.0498908943237274	NA	cg18221862;cg06856528;cg06008912	NA
TMEM220	1	3	0	0.140444880769286	NA	0.00255948342290497	NA	cg11750736;cg01275588;cg01531763	NA
TMPRSS2	1	3	0	0.230196443013264	NA	0.10552397645817	NA	cg00739644;cg00689211;cg19315202	NA
TMSL3	1	3	0	0.117892873272141	NA	0.0165868330739012	NA	cg06044899;cg01583657;cg23376554	NA
TMTC2	1	3	0	0.187214684471383	NA	0.0954367054729259	NA	cg25638984;cg11420108;cg14990262	NA
TNXB	1	3	0	0.161494925441454	NA	0.0582846050130117	NA	cg26385011;cg27359264;cg02603839	NA
TOX2	1	3	0	0.193020570600117	NA	0.119688586767577	NA	cg18693412;cg21699894;cg00789528	NA
TRIM2	1	3	0	0.128828528559899	NA	0.0176934307493737	NA	cg17852507;cg17371020;cg11009257	NA
TRIM61	1	3	0	0.104786186067126	NA	0.00470006131737798	NA	cg25219188;cg16691177;cg20233582	NA
TRPA1	1	3	0	0.138455741903343	NA	0.0385143577429496	NA	cg06493386;cg19439706;cg14703605	NA
TRPC4	1	3	0	0.215639166549366	NA	0.0801997932776927	NA	cg02057391;cg21432954;cg18052042	NA
TSTD1	1	3	0	0.151792151300571	NA	0.0291839946937715	NA	cg24161057;cg13906823;cg13466383	NA
TTC12	1	3	0	0.113540724111923	NA	0.0164824557066261	NA	cg14892281;cg06008480;cg10353539	NA
TTLL6	1	3	0	0.121117920860431	NA	0.0198453869816046	NA	cg13342722;cg03770912;cg05257472	NA
TTLL7	1	3	0	0.201495325904467	NA	0.11861802898633	NA	cg04407776;cg10977910;cg05919561	NA
TTLL8	1	3	0	0.132486086682904	NA	0.0304332169084935	NA	cg03479491;cg00872677;cg14837980	NA
UBE2D2	1	3	0	0.134831810375501	NA	0.0326120224083975	NA	cg16264466;cg25134306;cg17204510	NA
VMO1	1	3	0	0.119883979441036	NA	0.0139153729402451	NA	cg27453857;cg11032534;cg26097878	NA
VWA2	1	3	0	0.166859803845434	NA	0.0687473902575095	NA	cg13084429;cg01320048;cg10407585	NA
WDR70	1	3	0	0.119323625914725	NA	0.00974671253805909	NA	cg03778373;cg26903222;cg08997294	NA
WDR74	1	3	0	0.160827756296181	NA	0.0408167576011214	NA	cg04188562;cg13242999;cg10884633	NA
ZAR1	1	3	0	0.117470153907688	NA	0.0253300989358151	NA	cg19770541;cg02662828;cg07522516	NA
ZBTB4	1	3	0	0.121935060130761	NA	0.0188461806124646	NA	cg14314796;cg04450032;cg10001987	NA
ZBTB44	1	3	0	0.125961974206931	NA	0.00973990329044562	NA	cg26160976;cg14482569;cg05227350	NA
ZDBF2	1	3	0	0.143272035781742	NA	0.0270137219138697	NA	cg22162281;cg17644903;cg20577538	NA
ZNF253	1	3	0	0.119940950554666	NA	0.0154787928443163	NA	cg26933068;cg15595599;cg08232320	NA
ZNF273	1	3	0	0.143411411470556	NA	0.0164439047349571	NA	cg20160127;cg05398260;cg25818402	NA
ZNF385B	1	3	0	0.125226325255085	NA	0.0221070281595278	NA	cg05687686;cg01452873;cg10075287	NA
ZNF462	1	3	0	0.163860337193348	NA	0.0417898314103661	NA	cg13738615;cg13804575;cg00100800	NA
ZNF506	1	3	0	0.118431366068946	NA	0.0124330818974157	NA	cg14801158;cg22017654;cg10837488	NA
ZNF518A	1	3	0	0.106708216851408	NA	0.00252824680367405	NA	cg08749418;cg08374732;cg16289751	NA
ZNF560	1	3	0	0.129357078957443	NA	0.0244189882271167	NA	cg18568589;cg19544372;cg05221167	NA
ZNF611	1	3	0	0.11301799381961	NA	0.00244019417156199	NA	cg12975330;cg04293891;cg00703849	NA
ZNF708	1	3	0	0.118139201501619	NA	0.0108616543237668	NA	cg04364726;cg22662233;cg07658439	NA
ZNF716	1	3	0	0.1259484594876	NA	0.021046009817748	NA	cg13335863;cg14453790;cg03298312	NA
ZNF738	1	3	0	0.140943051647295	NA	0.0262312224684951	NA	cg06869501;cg21751540;cg21771408	NA
ZNF826	1	3	0	0.174481555672236	NA	0.0309691075883104	NA	cg20140425;cg04062845;cg12484845	NA
ZNF98	1	3	0	0.107555271142923	NA	0.0053403711771757	NA	cg10601582;cg13371839;cg11973716	NA
A4GALT	1	2	0	0.140575643112025	NA	0.0299682199322934	NA	cg18877862;cg22721007	NA
AASS	1	2	0	0.143978380472291	NA	0.000550141998469054	NA	cg02315971;cg13561372	NA
ABCD2	1	2	0	0.122397419792445	NA	0.0232686728418806	NA	cg08424219;cg26980789	NA
ACOT4	1	2	0	0.119405064981365	NA	0.0254981237007143	NA	cg00620857;cg18977434	NA
ACOT9	1	2	0	0.155978583024553	NA	0.0673507346178093	NA	cg26207017;cg12543132	NA
ACOXL	1	2	0	0.129684126823582	NA	0.015386885572784	NA	cg16246747;cg00325918	NA
ACSL1	1	2	0	0.117267410114485	NA	0.005417128826996	NA	cg07730946;cg11168687	NA
ACTC1	1	2	0	0.115052132084935	NA	0.0112399831002345	NA	cg24795958;cg06048973	NA
ACTL6B	1	2	0	0.179021912904768	NA	0.0443078063858159	NA	cg09375063;cg16024950	NA
ACTN3	1	2	0	0.169612670472411	NA	0.00348926410029094	NA	cg20608119;cg18862171	NA
ACTR3C	1	2	0	0.105851265669826	NA	0.00538409081021329	NA	cg10348193;cg02343905	NA
ACVRL1	1	2	0	0.144008656174659	NA	0.0275187256326869	NA	cg14872074;cg07170824	NA
ADAD1	1	2	0	0.120692634705941	NA	0.0163981949364738	NA	cg09912005;cg17756365	NA
ADCY6	1	2	0	0.124324532428466	NA	0.0088877029401752	NA	cg07166235;cg25312763	NA
ADCY8	1	2	0	0.125777354909005	NA	0.0276958983393576	NA	cg12446629;cg22762091	NA
ADPRH	1	2	0	0.12260268652196	NA	0.0204871395462918	NA	cg15052854;cg16904330	NA
ADRB1	1	2	0	0.142663003481412	NA	0.0405269232421486	NA	cg14826456;cg13848598	NA
AGBL2	1	2	0	0.122846344615723	NA	0.0059547958393552	NA	cg22271305;cg21939221	NA
AIFM3	1	2	0	0.129305839611177	NA	0.0355335622682677	NA	cg02549424;cg07331806	NA
ALDH3B2	1	2	0	0.123820388259305	NA	0.0331974765403425	NA	cg10081761;cg14353201	NA
ALG13	1	2	0	0.169287137598594	NA	0.0586118400892454	NA	cg13422744;cg23378094	NA
ALOX12P2	1	2	0	0.143422670889809	NA	0.00681275317849638	NA	cg16181638;cg11313429	NA
ANKAR	1	2	0	0.188149315533332	NA	0.0161912208896637	NA	cg26102065;cg04003228	NA
ANKLE1	1	2	0	0.162912601579703	NA	0.00812246698333639	NA	cg26249852;cg14608318	NA
ANKRD20B	1	2	0	0.134072179894807	NA	0.0115228594448876	NA	cg23363202;cg24524352	NA
ANKRD5	1	2	0	0.153128790007047	NA	0.00535888519349358	NA	cg06289589;cg27204739	NA
ANO10	1	2	0	0.11798338633241	NA	0.000446916584116488	NA	cg07580010;cg02330114	NA
APBB1	1	2	0	0.120956527050972	NA	0.0216882417644495	NA	cg03325851;cg24156905	NA
APOBEC3F	1	2	0	0.107787209683602	NA	0.0104443497834037	NA	cg25883868;cg10016348	NA
APOL2	1	2	0	0.114603556133075	NA	0.00858269016865915	NA	cg05836492;cg14550212	NA
AQP5	1	2	0	0.20407765151919	NA	0.00117470156432407	NA	cg23855989;cg03020208	NA
ARHGAP24	1	2	0	0.11902368832137	NA	0.0211711657898131	NA	cg22866565;cg05688618	NA
ARHGAP29	1	2	0	0.260923448304711	NA	0.0933339298298658	NA	cg26229607;cg13466117	NA
ARHGAP9	1	2	0	0.126722885503305	NA	0.0237947028405469	NA	cg19463703;cg25413125	NA
ARHGEF4	1	2	0	0.110954175243181	NA	0.0054800366725195	NA	cg12910906;cg11998497	NA
ARHGEF6	1	2	0	0.161628970041261	NA	0.02737958323852	NA	cg17676246;cg15855671	NA
ARID1B	1	2	0	0.119202761968858	NA	0.0193287294207454	NA	cg25568337;cg06634471	NA
ARL9	1	2	0	0.172752588300438	NA	0.0139760443447173	NA	cg16043230;cg14775423	NA
ARMCX3	1	2	0	0.140340060700244	NA	0.0361062147954398	NA	cg27381383;cg18809883	NA
ARSD	1	2	0	0.126176812785322	NA	0.00482617120483559	NA	cg13324949;cg21559133	NA
ARSI	1	2	0	0.166271060124383	NA	0.0775778483732311	NA	cg17953141;cg15101980	NA
ART3	1	2	0	0.117883011052406	NA	0.00436867445750394	NA	cg18402991;cg22252999	NA
ASAH2B	1	2	0	0.152745597911297	NA	0.0169765130224534	NA	cg23259711;cg05977551	NA
ASAM	1	2	0	0.134474336593468	NA	0.0420442172725625	NA	cg22843446;cg15047774	NA
ASB11	1	2	0	0.160871909790729	NA	0.0264761971387946	NA	cg26809795;cg05655041	NA
ASCL1	1	2	0	0.119915027545667	NA	0.0233070220697108	NA	cg26866482;cg17015844	NA
ASCL4	1	2	0	0.206418533252166	NA	0.0381364000595219	NA	cg04290586;cg16273009	NA
ASPHD1	1	2	0	0.110201867576646	NA	0.0073996616766904	NA	cg02488299;cg14989191	NA
ATF2	1	2	0	0.130894429548365	NA	0.0419467900548891	NA	cg04341745;cg19997370	NA
ATF7IP	1	2	0	0.104993533325444	NA	0.00582280090925372	NA	cg03846111;cg27598407	NA
ATP13A4	1	2	0	0.111045976991982	NA	0.00613353593673684	NA	cg06301673;cg09216823	NA
ATP6V1C2	1	2	0	0.125281129851447	NA	0.000383768531531604	NA	cg00454409;cg21076935	NA
ATP7A	1	2	0	0.130820103650921	NA	0.0214901624959457	NA	cg26358122;cg14736373	NA
ATP8B4	1	2	0	0.138222777545745	NA	0.0342046916956991	NA	cg00868652;cg21526530	NA
AVPR1A	1	2	0	0.113838035651182	NA	0.00881368030155876	NA	cg23335356;cg12516059	NA
AVPR1B	1	2	0	0.169094845022032	NA	0.0181782540371451	NA	cg10818339;cg27169129	NA
AXL	1	2	0	0.112694467305246	NA	0.0111635508504075	NA	cg02372201;cg26334804	NA
B3GAT1	1	2	0	0.158680233257481	NA	0.0155381505705351	NA	cg23596233;cg16635108	NA
BACE1	1	2	0	0.115848502102901	NA	0.000932065767485022	NA	cg02062003;cg01025770	NA
BACH2	1	2	0	0.183186148579755	NA	0.112469140145188	NA	cg02486351;cg17066529	NA
BAHCC1	1	2	0	0.129702933301259	NA	0.0299119374856936	NA	cg22149184;cg16560774	NA
BAIAP3	1	2	0	0.131615962343229	NA	0.0422420347946463	NA	cg00493327;cg08949164	NA
BARX2	1	2	0	0.126554404088094	NA	0.0362804374880072	NA	cg05059605;cg00577182	NA
BCAM	1	2	0	0.217104383485356	NA	0.112794217017099	NA	cg11648062;cg21263196	NA
BCAR3	1	2	0	0.143061947776833	NA	0.022562251275218	NA	cg11208235;cg23236301	NA
BCL11A	1	2	0	0.185391225712115	NA	0.0307376491537789	NA	cg03874092;cg03754165	NA
BHLHE23	1	2	0	0.237143103733365	NA	0.13503876005314	NA	cg14043737;cg00377358	NA
BNC1	1	2	0	0.142420884309914	NA	0.0456550942025921	NA	cg02713760;cg10275315	NA
BRP44L	1	2	0	0.176180273087739	NA	0.0104246843519088	NA	cg22608269;cg26214765	NA
BSX	1	2	0	0.227422450497	NA	0.0220342498537955	NA	cg11141380;cg16167240	NA
C10orf79	1	2	0	0.132930818445662	NA	0.000477769173924623	NA	cg16750440;cg15749148	NA
C11orf70	1	2	0	0.160359903170148	NA	0.0633556166563175	NA	cg23440331;cg19809039	NA
C11orf91	1	2	0	0.146008527397717	NA	0.0309306878490279	NA	cg14073663;cg11620074	NA
C12orf53	1	2	0	0.166484872496186	NA	0.00755885121897864	NA	cg00238770;cg19642920	NA
C12orf70	1	2	0	0.128679619065384	NA	0.0236351527563118	NA	cg18720718;cg04428616	NA
C13orf18	1	2	0	0.110461397729339	NA	0.0134827207210177	NA	cg19077761;cg20864734	NA
C14orf50	1	2	0	0.236169716560119	NA	0.0199036670145114	NA	cg12281657;cg17930034	NA
C15orf37	1	2	0	0.135411495072149	NA	0.000660890998361415	NA	cg23299156;cg26673396	NA
C15orf48	1	2	0	0.144585531982881	NA	0.0258558613219792	NA	cg08278554;cg18384926	NA
C15orf52	1	2	0	0.108377498326223	NA	0.00803137399902019	NA	cg05059480;cg09427370	NA
C16orf75	1	2	0	0.115078091715778	NA	0.000269752378907226	NA	cg27226511;cg09582822	NA
C16orf91	1	2	0	0.130098684318012	NA	0.0383546223420604	NA	cg07000567;cg08181402	NA
C17orf102	1	2	0	0.15648675041308	NA	0.012662203791772	NA	cg04790084;cg00196787	NA
C17orf68	1	2	0	0.271677997659651	NA	0.0232065973817211	NA	cg22658649;cg03884213	NA
C19orf50	1	2	0	0.134997814390529	NA	0.0119047120496313	NA	cg04395930;cg26377557	NA
C19orf62	1	2	0	0.178249794386273	NA	0.0360045418761299	NA	cg07697134;cg05287206	NA
C19orf73	1	2	0	0.134629967025216	NA	0.0293385512350036	NA	cg01481970;cg19763230	NA
C1orf130	1	2	0	0.12331931302483	NA	0.016774455962747	NA	cg03684513;cg11952735	NA
C1orf133	1	2	0	0.158500812645184	NA	0.0516157690453434	NA	cg22209624;cg08707786	NA
C1orf187	1	2	0	0.138919640180218	NA	0.0103381059047346	NA	cg06630737;cg06868562	NA
C1orf228	1	2	0	0.130042444779328	NA	0.0398325420194236	NA	cg03385270;cg02890926	NA
C1orf229	1	2	0	0.108098894780376	NA	0.00147590072614956	NA	cg23695504;cg02578321	NA
C1QTNF2	1	2	0	0.140470519123446	NA	0.0139638981076319	NA	cg05600864;cg05608730	NA
C20orf107	1	2	0	0.110732183013359	NA	0.0023101442267233	NA	cg20543869;cg01614729	NA
C20orf108	1	2	0	0.177739197849904	NA	0.102225484061315	NA	cg01744217;cg19807656	NA
C20orf7	1	2	0	0.153585085510387	NA	0.0587408860600667	NA	cg15910230;cg01091239	NA
C20orf85	1	2	0	0.107473102759661	NA	0.00650287811586182	NA	cg18562935;cg09663111	NA
C20orf95	1	2	0	0.153558352066575	NA	0.0159482812617369	NA	cg03356734;cg06301550	NA
C21orf88	1	2	0	0.119480413509997	NA	0.00067681397289166	NA	cg03701992;cg23057648	NA
C21orf99	1	2	0	0.159342205566318	NA	0.0376942762894091	NA	cg25316428;cg15475977	NA
C2orf27B	1	2	0	0.124863653181081	NA	0.0301482103340159	NA	cg25953146;cg18193950	NA
C2orf81	1	2	0	0.133970764913408	NA	0.0280784792087074	NA	cg17961057;cg05146436	NA
C3orf50	1	2	0	0.116490362023887	NA	0.0226849980321581	NA	cg21920859;cg16146432	NA
C4orf19	1	2	0	0.103546859785316	NA	0.00383519318977166	NA	cg12209861;cg27348423	NA
C4orf51	1	2	0	0.117784972060642	NA	0.0110828782415311	NA	cg04995753;cg09635395	NA
C5orf35	1	2	0	0.165262080164398	NA	0.0683613469612921	NA	cg20203395;cg12654349	NA
C5orf4	1	2	0	0.120281217271588	NA	0.00222436115423641	NA	cg18260397;cg15552172	NA
C5orf46	1	2	0	0.118810380363421	NA	0.000346606603851588	NA	cg18818210;cg25369062	NA
C5orf49	1	2	0	0.142899810960924	NA	0.011953577095342	NA	cg05904966;cg18136932	NA
C6orf145	1	2	0	0.168484726560367	NA	0.0700999187662974	NA	cg10519840;cg24549507	NA
C6orf150	1	2	0	0.139886742232463	NA	0.00915298973794671	NA	cg04466394;cg10108539	NA
C6orf25	1	2	0	0.107355344206031	NA	0.00400931166741643	NA	cg18718647;cg18496965	NA
C7orf52	1	2	0	0.158129407267354	NA	0.0134358073028819	NA	cg17423419;cg06394833	NA
C7orf63	1	2	0	0.140385903905122	NA	0.0561864011475164	NA	cg23283875;cg06721014	NA
C8orf31	1	2	0	0.106849831752172	NA	0.00602187565945663	NA	cg22829325;cg08795786	NA
C8orf71	1	2	0	0.136749513772963	NA	0.0219779874082625	NA	cg03912094;cg13403967	NA
C8orf79	1	2	0	0.12323962002438	NA	0.0179401262803776	NA	cg00137745;cg16175700	NA
C8orf80	1	2	0	0.120746029030326	NA	0.00405514383367513	NA	cg11928962;cg12991306	NA
CABP2	1	2	0	0.123582200272757	NA	0.0058080549981998	NA	cg13576483;cg05798627	NA
CACNA1A	1	2	0	0.125656668511813	NA	0.0247817363623247	NA	cg27555529;cg18011401	NA
CACNA1D	1	2	0	0.304913520306685	NA	0.0544869508007576	NA	cg27335600;cg01942127	NA
CADM2	1	2	0	0.229521743816645	NA	0.121459576413509	NA	cg22380921;cg13331200	NA
CADPS	1	2	0	0.163053622870923	NA	0.0145203825453355	NA	cg10748355;cg24505341	NA
CALB1	1	2	0	0.111088777466965	NA	0.0113178407812959	NA	cg26290632;cg08992872	NA
CALD1	1	2	0	0.123967144039071	NA	0.0125650339818273	NA	cg03362840;cg23393728	NA
CARTPT	1	2	0	0.167136510855459	NA	0.0418480840675644	NA	cg20798152;cg22517388	NA
CASC5	1	2	0	0.14890275632702	NA	0.0354752420787514	NA	cg02899949;cg01966599	NA
CBARA1	1	2	0	0.117627320884478	NA	0.018841914319281	NA	cg16617349;cg26504886	NA
CBFB	1	2	0	0.122032114575248	NA	0.0245702488545298	NA	cg13500388;cg07921777	NA
CBR1	1	2	0	0.140730408929681	NA	0.0194706476532684	NA	cg00695416;cg14196932	NA
CCDC140	1	2	0	0.180208964597073	NA	0.112188783230039	NA	cg15703632;cg16325502	NA
CCDC144B	1	2	0	0.157151210790514	NA	0.00872983776007866	NA	cg10631074;cg03836611	NA
CCDC144NL	1	2	0	0.239188086666808	NA	0.058786694303715	NA	cg11633473;cg22516161	NA
CCDC149	1	2	0	0.193226978304668	NA	0.0356378622982338	NA	cg20843830;cg19676182	NA
CCDC160	1	2	0	0.14262876303009	NA	0.0356208806071222	NA	cg15940237;cg16807457	NA
CCDC62	1	2	0	0.116972280355814	NA	0.0201345773227261	NA	cg08775774;cg10194844	NA
CCDC79	1	2	0	0.117555198688986	NA	0.0140674337850902	NA	cg08151832;cg26993213	NA
CCKBR	1	2	0	0.103601514570351	NA	0.000635597788368439	NA	cg26265234;cg06646346	NA
CD248	1	2	0	0.128389640363769	NA	0.00216132075009165	NA	cg07145284;cg04702940	NA
CD40LG	1	2	0	0.11793916217182	NA	0.021560503938922	NA	cg27207932;cg02992767	NA
CDC23	1	2	0	0.170552786238955	NA	0.0924325121245131	NA	cg23112213;cg12346083	NA
CDC42BPB	1	2	0	0.124889813993568	NA	0.00699007349567409	NA	cg04899282;cg05734220	NA
CDC42EP1	1	2	0	0.173067059764493	NA	0.08685123410798	NA	cg27553637;cg22123289	NA
CDC42SE2	1	2	0	0.126972664650429	NA	0.0279177600115314	NA	cg11290181;cg03541903	NA
CDK5R2	1	2	0	0.113509240225557	NA	0.00465562622060331	NA	cg14002622;cg26682866	NA
CDKN1C	1	2	0	0.11713331666332	NA	0.0124971808436535	NA	cg05383783;cg08206623	NA
CEACAM19	1	2	0	0.154229025938793	NA	0.0306217241061122	NA	cg26829672;cg20559736	NA
CECR2	1	2	0	0.114575149144843	NA	0.0176335893757742	NA	cg22525154;cg03335938	NA
CGB1	1	2	0	0.108919902581292	NA	0.00489056536533084	NA	cg16033673;cg03671148	NA
CGNL1	1	2	0	0.114493693333644	NA	0.0139519363364849	NA	cg18809855;cg17658822	NA
CHGB	1	2	0	0.142305922487492	NA	0.0350047273652159	NA	cg07642638;cg01072639	NA
CHL1	1	2	0	0.148132645363466	NA	0.0612311538463276	NA	cg18277764;cg19505136	NA
CHM	1	2	0	0.123090347106137	NA	0.0136656805402849	NA	cg25488547;cg19000468	NA
CHRDL2	1	2	0	0.135936865356251	NA	0.0206940199128462	NA	cg24974454;cg19297095	NA
CHST10	1	2	0	0.229834938574651	NA	0.108453884845721	NA	cg03853987;cg19283506	NA
CHST4	1	2	0	0.12115527736167	NA	0.0155446326996696	NA	cg05535113;cg00887153	NA
CKM	1	2	0	0.154930704512577	NA	0.0162490147691071	NA	cg06728260;cg13529407	NA
CLIC5	1	2	0	0.213139780744771	NA	0.0644432294217177	NA	cg21548414;cg12449162	NA
CLK2	1	2	0	0.11276241879864	NA	0.00247544145183953	NA	cg16546681;cg24070446	NA
CMBL	1	2	0	0.112451160138259	NA	0.00934225337035939	NA	cg17209231;cg22566694	NA
COL21A1	1	2	0	0.131875333602122	NA	0.0402736206941403	NA	cg11386080;cg03064592	NA
COL22A1	1	2	0	0.118762880578648	NA	0.00237418407199677	NA	cg16407323;cg22012693	NA
COX4I2	1	2	0	0.182401888588333	NA	0.0415733431772479	NA	cg15625791;cg11704513	NA
COX7B	1	2	0	0.162898456024639	NA	0.0614954577021001	NA	cg24112882;cg15830530	NA
CPEB1	1	2	0	0.194431936087069	NA	0.0999530279886179	NA	cg24319381;cg16495212	NA
CRCT1	1	2	0	0.163797098534081	NA	0.0639703222360874	NA	cg03606772;cg15700437	NA
CSMD2	1	2	0	0.127825300194899	NA	0.00355912855046226	NA	cg05382123;cg24558425	NA
CTNNA1	1	2	0	0.119362549736386	NA	0.0187769456569328	NA	cg07894651;cg02276665	NA
CTPS2	1	2	0	0.183822324942067	NA	0.114168861015017	NA	cg25084393;cg06138173	NA
CTSF	1	2	0	0.12534353209774	NA	0.00321355003337117	NA	cg23228609;cg13652954	NA
CTSL2	1	2	0	0.261074133250176	NA	0.0315980400368314	NA	cg13234643;cg02936872	NA
CTTNBP2NL	1	2	0	0.135193598117077	NA	0.0486446180827496	NA	cg24148757;cg20648108	NA
CTXN3	1	2	0	0.111862282117336	NA	0.00523420453004405	NA	cg27336554;cg02743342	NA
CUGBP2	1	2	0	0.139696673412786	NA	0.0014473568584785	NA	cg20379239;cg25865570	NA
CUL4B	1	2	0	0.132066955561459	NA	0.0428660029048794	NA	cg24395545;cg14245501	NA
CXCL1	1	2	0	0.17038853750192	NA	0.0267659431038576	NA	cg25806808;cg09054949	NA
CXCL14	1	2	0	0.115355589512446	NA	0.00126283202253073	NA	cg27090201;cg22891674	NA
CXorf67	1	2	0	0.113934012460547	NA	0.015351744260528	NA	cg05897571;cg11132751	NA
CYB5R2	1	2	0	0.201870170017082	NA	0.135937575822937	NA	cg03826976;cg21433768	NA
CYFIP2	1	2	0	0.102549118888386	NA	0.00192518036898074	NA	cg08224785;cg23462242	NA
CYP11A1	1	2	0	0.30984975098171	NA	0.0632330540142013	NA	cg16332610;cg17588266	NA
CYP26B1	1	2	0	0.106281775771722	NA	0.00738959615600121	NA	cg15392489;cg08641090	NA
CYP27A1	1	2	0	0.176369834732253	NA	0.0894340759186147	NA	cg01797727;cg20601919	NA
CYYR1	1	2	0	0.126885364894778	NA	0.0184351024726985	NA	cg03633114;cg19678828	NA
DAND5	1	2	0	0.128895335285865	NA	0.0119457658785174	NA	cg16854606;cg18414979	NA
DAPK2	1	2	0	0.256095717498875	NA	0.115704764279693	NA	cg09177277;cg23165541	NA
DCAF4L1	1	2	0	0.121865194047288	NA	0.0198745777178772	NA	cg07927617;cg16296785	NA
DGKI	1	2	0	0.182822635271694	NA	0.0416597517096954	NA	cg22428147;cg23299133	NA
DMRT2	1	2	0	0.150256908788631	NA	0.02871256140259	NA	cg03740162;cg00250430	NA
DNAJC11	1	2	0	0.157216217494981	NA	0.0190461888596907	NA	cg20668607;cg22709811	NA
DOCK1	1	2	0	0.143695580379817	NA	0.0546095231682182	NA	cg08218734;cg18441102	NA
DOK5	1	2	0	0.1429830538108	NA	0.0404194477488943	NA	cg09260441;cg27212232	NA
DSCR4	1	2	0	0.171550358414558	NA	0.0426438619576997	NA	cg01852611;cg07015927	NA
DSCR8	1	2	0	0.171550358414558	NA	0.0426438619576997	NA	cg01852611;cg07015927	NA
DUSP19	1	2	0	0.155076022974912	NA	0.0462226929977826	NA	cg13925773;cg12925933	NA
DYNC1I1	1	2	0	0.101725058340954	NA	0.00211793976818815	NA	cg11945022;cg26745402	NA
EBF3	1	2	0	0.171029859255037	NA	0.0240375745204625	NA	cg07045241;cg11757357	NA
ECEL1	1	2	0	0.124184675880816	NA	0.0232403764091234	NA	cg19047707;cg01228134	NA
EDN3	1	2	0	0.109650836092575	NA	0.000805198956352241	NA	cg20910807;cg02081277	NA
EGF	1	2	0	0.124811453320058	NA	0.00255439403183079	NA	cg18905856;cg12093976	NA
EGFL8	1	2	0	0.114337442077498	NA	0.00953785493920506	NA	cg03353474;cg15381433	NA
EGLN3	1	2	0	0.162865914579516	NA	0.0690390572449318	NA	cg14219290;cg05769169	NA
EIF4E	1	2	0	0.122529724198525	NA	0.0283956272571623	NA	cg04864586;cg20478468	NA
EIF5A2	1	2	0	0.139091730399289	NA	0.0228246280738547	NA	cg06749174;cg10541755	NA
ELL2	1	2	0	0.178897613669581	NA	0.0355024099166751	NA	cg15541008;cg06931327	NA
ELOVL2	1	2	0	0.130852634050223	NA	0.0124299630135483	NA	cg16323298;cg21572722	NA
ELOVL4	1	2	0	0.143411802463274	NA	0.0544765848336901	NA	cg08322034;cg25643118	NA
EMILIN1	1	2	0	0.131886752495467	NA	0.0233183527374072	NA	cg14021880;cg22047282	NA
EMILIN3	1	2	0	0.238931351785296	NA	0.157013974468231	NA	cg07609788;cg08463758	NA
EMX2	1	2	0	0.117561326534089	NA	0.017593213532021	NA	cg05783915;cg15325373	NA
EMX2OS	1	2	0	0.117561326534089	NA	0.017593213532021	NA	cg05783915;cg15325373	NA
ENPP4	1	2	0	0.128929399761839	NA	0.0195116185858719	NA	cg03113285;cg06768203	NA
EOMES	1	2	0	0.163261399346389	NA	0.00107055025341399	NA	cg16971668;cg01714811	NA
EPB49	1	2	0	0.155711870803952	NA	0.064951791451374	NA	cg27601695;cg21212977	NA
EPGN	1	2	0	0.10553878415174	NA	0.00676150130894963	NA	cg19747465;cg07643762	NA
EPHX2	1	2	0	0.104053660601009	NA	0.00265377161982548	NA	cg07331053;cg07766743	NA
ERBB2IP	1	2	0	0.12157033190935	NA	0.00896525523286851	NA	cg26149108;cg14473646	NA
ERC2	1	2	0	0.213593479973806	NA	0.0173483843408252	NA	cg25005894;cg02699336	NA
ERG	1	2	0	0.350446049083478	NA	0.0465047533238331	NA	cg06032349;cg03127334	NA
ESF1	1	2	0	0.153585085510387	NA	0.0587408860600667	NA	cg15910230;cg01091239	NA
EVX1	1	2	0	0.179386560919732	NA	0.0192452327547908	NA	cg17526483;cg27397850	NA
EYA2	1	2	0	0.164882173218576	NA	0.0392117061319076	NA	cg12041848;cg05852008	NA
FAIM	1	2	0	0.124251955214577	NA	0.0293098598502202	NA	cg18195384;cg12924518	NA
FAM108A1	1	2	0	0.114455982858546	NA	0.00802683111296611	NA	cg10001534;cg01075463	NA
FAM123C	1	2	0	0.264930274962528	NA	0.206101026157698	NA	cg13381486;cg19256400	NA
FAM131A	1	2	0	0.132500998021627	NA	0.0405107517427468	NA	cg18351858;cg06918292	NA
FAM150B	1	2	0	0.178087153976922	NA	0.062468987557047	NA	cg09985832;cg08856347	NA
FAM153C	1	2	0	0.178871412130361	NA	0.00829120510198345	NA	cg03428951;cg15051221	NA
FAM178B	1	2	0	0.151042883302501	NA	0.0359496738116363	NA	cg14187813;cg13788387	NA
FAM181B	1	2	0	0.163239839934872	NA	0.00909184147597778	NA	cg10010533;cg19589811	NA
FAM196A	1	2	0	0.143695580379817	NA	0.0546095231682182	NA	cg08218734;cg18441102	NA
FAM19A2	1	2	0	0.124000756149378	NA	0.00110837607400873	NA	cg12024564;cg23767318	NA
FAM19A4	1	2	0	0.147929446565559	NA	0.0229036181035787	NA	cg08495813;cg01405004	NA
FAM20A	1	2	0	0.236579256925124	NA	0.0123468702202882	NA	cg13591701;cg20250080	NA
FAM20C	1	2	0	0.179309994616432	NA	0.0493530256601864	NA	cg01396587;cg16839083	NA
FAM48B2	1	2	0	0.137243448121946	NA	0.0149337482090589	NA	cg21744973;cg10096796	NA
FAM59B	1	2	0	0.112857690032538	NA	0.00158674450314952	NA	cg00399175;cg11062418	NA
FAM65A	1	2	0	0.158142613356931	NA	0.0507997708362663	NA	cg08564527;cg03784054	NA
FAM69C	1	2	0	0.214503418079466	NA	0.147019594411155	NA	cg18820209;cg06365984	NA
FAM83C	1	2	0	0.125473834855291	NA	0.0243176674243251	NA	cg20555922;cg02207638	NA
FAM92A1	1	2	0	0.140169731525123	NA	0.0241198168735586	NA	cg23090632;cg07713896	NA
FANCF	1	2	0	0.126416764640838	NA	0.0363038764448818	NA	cg13822566;cg03794550	NA
FANK1	1	2	0	0.163286107072822	NA	0.0339375754182876	NA	cg09487594;cg13175532	NA
FAT2	1	2	0	0.12685581729269	NA	0.0143360484204975	NA	cg11356004;cg09801065	NA
FBLIM1	1	2	0	0.120389711734722	NA	0.0126924605601742	NA	cg15472071;cg17276021	NA
FBLL1	1	2	0	0.162701987885923	NA	0.0592318563308042	NA	cg13011109;cg10591652	NA
FBN2	1	2	0	0.12054925476377	NA	0.00574767401313223	NA	cg01939274;cg27223047	NA
FEM1A	1	2	0	0.229509219181967	NA	0.0208070914798305	NA	cg05215310;cg17317124	NA
FERMT1	1	2	0	0.20136325253024	NA	0.0561119158179342	NA	cg25325723;cg20473723	NA
FEZF1	1	2	0	0.104701785949557	NA	0.00588703344583155	NA	cg07604651;cg06415906	NA
FEZF2	1	2	0	0.161567873008527	NA	0.0131401737823629	NA	cg08681924;cg18902742	NA
FGF2	1	2	0	0.180975882765478	NA	0.0509437396758518	NA	cg04332818;cg03941587	NA
FGF6	1	2	0	0.163198943188136	NA	0.0800714415146096	NA	cg07919028;cg15985470	NA
FILIP1	1	2	0	0.132602249446552	NA	0.0434426955976036	NA	cg20663448;cg10447080	NA
FLJ26850	1	2	0	0.132768568120222	NA	0.0366791059599506	NA	cg07655045;cg27397787	NA
FLJ32810	1	2	0	0.168476782524203	NA	0.00247959891659622	NA	cg00246693;cg06333719	NA
FLJ40504	1	2	0	0.147372303437985	NA	0.0230570505471829	NA	cg16505808;cg17987384	NA
FOXD3	1	2	0	0.196876178416028	NA	0.0443193739072102	NA	cg06912182;cg11848563	NA
FRG1B	1	2	0	0.153295555177334	NA	0.0615749972326518	NA	cg08141612;cg07509364	NA
FRMD4A	1	2	0	0.130774369895081	NA	0.0204770886890739	NA	cg08476832;cg05018023	NA
FRMD5	1	2	0	0.223079367249466	NA	0.0939280087765697	NA	cg16046465;cg08642016	NA
FRS2	1	2	0	0.139835069877892	NA	0.0227020662647562	NA	cg03199644;cg06210576	NA
FSTL1	1	2	0	0.140365253227651	NA	0.0539268799461245	NA	cg00091633;cg03424342	NA
FTSJD1	1	2	0	0.156540326169162	NA	0.0137790306945579	NA	cg27498751;cg01324000	NA
FUNDC2	1	2	0	0.148840199399154	NA	0.038160351838993	NA	cg09526164;cg27263894	NA
FXYD1	1	2	0	0.16291119342112	NA	0.00783082974224748	NA	cg24324903;cg23178195	NA
FZD10	1	2	0	0.115777069309798	NA	0.0177491680850822	NA	cg07742404;cg23054883	NA
GABBR2	1	2	0	0.132275170463882	NA	0.0251770604953494	NA	cg00091794;cg13570262	NA
GABRB2	1	2	0	0.111998576273958	NA	0.0136533958133736	NA	cg11252048;cg00252615	NA
GABRG1	1	2	0	0.117221864569147	NA	0.0237433404656443	NA	cg16332065;cg14476700	NA
GABRG2	1	2	0	0.105197300341121	NA	0.00358656844426079	NA	cg17401282;cg03886192	NA
GAGE10	1	2	0	0.124356291870279	NA	0.00420770606956259	NA	cg05286724;cg05859577	NA
GALNTL5	1	2	0	0.124018674861881	NA	0.0192759210725355	NA	cg21565299;cg07981080	NA
GALR2	1	2	0	0.153660748654968	NA	0.0543658801978398	NA	cg10247252;cg14165663	NA
GALR3	1	2	0	0.125504390587769	NA	0.0244247721045085	NA	cg09573761;cg02585931	NA
GAST	1	2	0	0.117859477037162	NA	0.000235427105576828	NA	cg12229387;cg07480653	NA
GATS	1	2	0	0.152403399608321	NA	0.0393875623796469	NA	cg20935057;cg05665768	NA
GBX2	1	2	0	0.113608570087758	NA	0.00388190250719126	NA	cg16023545;cg19761848	NA
GFM1	1	2	0	0.12581079900913	NA	0.0157897903602652	NA	cg25727025;cg07654934	NA
GIPR	1	2	0	0.121246429487733	NA	0.00397137575938428	NA	cg14661225;cg27657862	NA
GJA5	1	2	0	0.121080893230262	NA	0.028059377508975	NA	cg11423701;cg21267551	NA
GJD3	1	2	0	0.14314686936733	NA	0.0388735810083785	NA	cg05409596;cg11758793	NA
GLB1L2	1	2	0	0.130582533260053	NA	0.00870996210091736	NA	cg07759394;cg15391574	NA
GLRA1	1	2	0	0.241120283850209	NA	0.0617930165201006	NA	cg00059225;cg25352328	NA
GLS2	1	2	0	0.174337230175737	NA	0.0711467851396948	NA	cg12191293;cg14679587	NA
GLTPD2	1	2	0	0.141030710007754	NA	0.0503855371419967	NA	cg17351882;cg26097878	NA
GLYATL3	1	2	0	0.11772311937192	NA	0.00932608767406975	NA	cg19966146;cg17417347	NA
GLYCAM1	1	2	0	0.115143582723925	NA	0.0133900625598549	NA	cg10434824;cg11324420	NA
GNAL	1	2	0	0.18201899894053	NA	0.0529641709280895	NA	cg09331011;cg10068300	NA
GOLM1	1	2	0	0.166472163623781	NA	0.0535468713666726	NA	cg12410273;cg13737695	NA
GPR1	1	2	0	0.140245511902129	NA	0.0369598699611038	NA	cg19273883;cg23239484	NA
GPR162	1	2	0	0.146424200447311	NA	0.0028061333558326	NA	cg16962045;cg19286986	NA
GPR173	1	2	0	0.149290058597829	NA	0.0165707667908155	NA	cg26004099;cg08725455	NA
GPR176	1	2	0	0.229629278694019	NA	0.0341360344149429	NA	cg11119742;cg24493446	NA
GPR26	1	2	0	0.200718009553687	NA	0.00508759323580072	NA	cg04549162;cg11893763	NA
GPR6	1	2	0	0.23982627829619	NA	0.125743183347811	NA	cg05756933;cg01261007	NA
GPR84	1	2	0	0.214164462822821	NA	0.0281526655169542	NA	cg01324474;cg01988891	NA
GPR85	1	2	0	0.107122966571986	NA	0.00846582061522222	NA	cg09506675;cg24786658	NA
GREB1L	1	2	0	0.111995169522052	NA	0.0162097627569026	NA	cg14034197;cg03536375	NA
GRIA3	1	2	0	0.144452304034264	NA	0.00832925166459716	NA	cg19994834;cg20950932	NA
GRM5	1	2	0	0.116131181881537	NA	0.0104595458172707	NA	cg14379865;cg02052905	NA
GRP	1	2	0	0.198236889506682	NA	0.107578000438516	NA	cg17093795;cg15633664	NA
GSC	1	2	0	0.158645569972019	NA	0.0508717276695682	NA	cg06866686;cg15440688	NA
GSTK1	1	2	0	0.142010963373187	NA	0.0119210877900337	NA	cg11849105;cg17524624	NA
HAND2	1	2	0	0.185259874805853	NA	0.112693172384834	NA	cg21530280;cg03676512	NA
HAPLN2	1	2	0	0.127537553199364	NA	0.0225519247573642	NA	cg19820052;cg23949901	NA
HBP1	1	2	0	0.143280764661207	NA	0.0166701031278418	NA	cg25845688;cg23004466	NA
HCN2	1	2	0	0.152809280788826	NA	0.0194849130140468	NA	cg24158205;cg22948236	NA
HCN4	1	2	0	0.148654081129979	NA	0.0288954574239306	NA	cg09882629;cg02860342	NA
HDGFRP3	1	2	0	0.148412466981805	NA	0.0607088446722348	NA	cg04336836;cg26411015	NA
HECW2	1	2	0	0.123952752645864	NA	0.00731665396839136	NA	cg00402533;cg17107385	NA
HES3	1	2	0	0.162334292842036	NA	0.0253310331181827	NA	cg19743103;cg10829621	NA
HIC1	1	2	0	0.170191612407122	NA	0.0669835022111489	NA	cg25520679;cg21973370	NA
HIST1H2AL	1	2	0	0.142161044765595	NA	0.0511871791616204	NA	cg16051742;cg09032630	NA
HIST1H2BB	1	2	0	0.139874258101138	NA	0.0410425656414326	NA	cg26028573;cg12588279	NA
HIST3H2A	1	2	0	0.145906184846397	NA	0.0593919556731483	NA	cg14159336;cg06034933	NA
HLA-DQB1	1	2	0	0.10700611489811	NA	0.00181242023175761	NA	cg23336481;cg05724777	NA
HMGCLL1	1	2	0	0.140520069134047	NA	0.0432593284923647	NA	cg26963356;cg22508969	NA
HNRNPD	1	2	0	0.11746580802293	NA	0.016883453333389	NA	cg17868445;cg07964133	NA
HNRNPL	1	2	0	0.137878495557436	NA	0.044211891313213	NA	cg01630829;cg14798919	NA
HOXB3	1	2	0	0.110777416340643	NA	0.0117534824650697	NA	cg05323879;cg01593673	NA
HOXB4	1	2	0	0.20981116304879	NA	0.0231296710473241	NA	cg09194159;cg14345497	NA
HOXC11	1	2	0	0.127788839358919	NA	0.0213507036291271	NA	cg26386624;cg03132556	NA
HOXD10	1	2	0	0.147874299692985	NA	0.0550765764802234	NA	cg03918304;cg10364040	NA
HPCA	1	2	0	0.155224812009797	NA	0.031891804934874	NA	cg14119350;cg24417499	NA
HPGDS	1	2	0	0.18368108565409	NA	0.0331889354916562	NA	cg16567676;cg27186013	NA
HRASLS	1	2	0	0.167178695667807	NA	0.0866302518505311	NA	cg16948320;cg09729155	NA
HRH3	1	2	0	0.114441653672371	NA	9.43092432844749e-06	NA	cg10605520;cg15662768	NA
HS3ST2	1	2	0	0.232827700590001	NA	0.0485275834267524	NA	cg09191731;cg19064258	NA
HSD17B1	1	2	0	0.140748207415317	NA	0.0214210055269127	NA	cg11510871;cg21282998	NA
HSD17B8	1	2	0	0.14997738556022	NA	0.00420597823046883	NA	cg22647810;cg25141069	NA
HTR2A	1	2	0	0.116594929987095	NA	0.00941264747343315	NA	cg09798090;cg06476131	NA
HTR2C	1	2	0	0.135897730735873	NA	0.0382036590098515	NA	cg05574878;cg24489774	NA
HTR3E	1	2	0	0.12651683094381	NA	0.00222662619393567	NA	cg24875857;cg15068527	NA
HYAL4	1	2	0	0.127176110109235	NA	0.0325043072261619	NA	cg08158805;cg12918130	NA
HYI	1	2	0	0.201207106797204	NA	0.0922344713856759	NA	cg07383250;cg25151532	NA
IFI30	1	2	0	0.13921543725121	NA	0.0351019650289371	NA	cg13549667;cg01485548	NA
IFITM3	1	2	0	0.185457566145736	NA	0.0504782901950383	NA	cg14885742;cg20008734	NA
IFT74	1	2	0	0.144165820322926	NA	0.0141521283815491	NA	cg14311225;cg13637899	NA
IGF2BP1	1	2	0	0.222196557003107	NA	0.132537951721533	NA	cg06638433;cg17787134	NA
IL12RB1	1	2	0	0.128894366722052	NA	0.0252608695862219	NA	cg10140613;cg26586739	NA
IL1RAPL1	1	2	0	0.124629553452398	NA	0.00597715708560568	NA	cg26810336;cg06792724	NA
IL31RA	1	2	0	0.122223811109418	NA	0.00817325382262005	NA	cg15400593;cg17868778	NA
IRF4	1	2	0	0.11055258393157	NA	0.00152446818040713	NA	cg26433102;cg12612118	NA
IRGM	1	2	0	0.141654093178045	NA	0.031318996668214	NA	cg06746669;cg22000984	NA
ISLR2	1	2	0	0.132333152275703	NA	0.000648430614024947	NA	cg23623860;cg23392501	NA
ISYNA1	1	2	0	0.162739628556502	NA	0.0660709951062994	NA	cg11102782;cg15073853	NA
KCNB1	1	2	0	0.181261982311669	NA	0.0345910814114568	NA	cg24507762;cg17445913	NA
KCNC3	1	2	0	0.110298044247789	NA	0.0103034573643304	NA	cg03213352;cg13670833	NA
KCNJ12	1	2	0	0.175596479773412	NA	0.0545484672482332	NA	cg24655009;cg08310866	NA
KCNJ16	1	2	0	0.130087227334606	NA	0.0119153501475617	NA	cg08773640;cg06874553	NA
KCNJ6	1	2	0	0.128709018370629	NA	0.0394791679032983	NA	cg07581732;cg22062984	NA
KCNK12	1	2	0	0.140866471865536	NA	0.000401056675578245	NA	cg27320127;cg02318629	NA
KCNMA1	1	2	0	0.312737325753974	NA	0.0634236700189373	NA	cg05754819;cg04688368	NA
KCTD17	1	2	0	0.173857487122774	NA	0.0818193919576926	NA	cg20011794;cg02165713	NA
KDELC2	1	2	0	0.16470798520464	NA	0.0338046104690542	NA	cg14167139;cg25505476	NA
KDELR1	1	2	0	0.149968361851543	NA	0.019227656384576	NA	cg26309311;cg14525458	NA
KIAA0284	1	2	0	0.10767008929515	NA	0.00977104234120439	NA	cg10043718;cg03469805	NA
KIAA1211	1	2	0	0.12410588306516	NA	0.000289522578512066	NA	cg24814707;cg05193407	NA
KLB	1	2	0	0.109308346980823	NA	0.00266742356369002	NA	cg27558666;cg25064910	NA
KLF14	1	2	0	0.200034441594135	NA	0.0180915337430898	NA	cg14361627;cg08097417	NA
KLHDC8A	1	2	0	0.16296146888893	NA	0.0409782182466082	NA	cg13615187;cg21996351	NA
KLHL14	1	2	0	0.183289616653964	NA	0.0959771322098893	NA	cg06485671;cg13476901	NA
KLK14	1	2	0	0.113264812617673	NA	0.000869482527309833	NA	cg12683641;cg09557136	NA
KLK7	1	2	0	0.136386962985666	NA	0.0217124744152229	NA	cg26241993;cg27021492	NA
KLKB1	1	2	0	0.108381129758396	NA	0.00238100210015286	NA	cg12536028;cg08596858	NA
KRT6C	1	2	0	0.103485413684282	NA	8.93315308219868e-05	NA	cg24415213;cg07658640	NA
L1CAM	1	2	0	0.161956198003096	NA	0.0629057798058807	NA	cg17994896;cg12039689	NA
LAMA1	1	2	0	0.14120100517799	NA	0.00975117420969541	NA	cg14950072;cg07846220	NA
LAMA4	1	2	0	0.130717060889677	NA	0.0210585006463141	NA	cg08897388;cg16267162	NA
LAMB2L	1	2	0	0.136753437449464	NA	0.0372119828509949	NA	cg23181311;cg12622520	NA
LARP1B	1	2	0	0.131917600830065	NA	0.0287224911540099	NA	cg04760493;cg21483539	NA
LECT1	1	2	0	0.172946089268472	NA	0.0305140855190521	NA	cg00708598;cg00345862	NA
LHFPL2	1	2	0	0.143180063225489	NA	0.0178509909824991	NA	cg26683259;cg23029236	NA
LHPP	1	2	0	0.111583070714906	NA	0.0132249335922999	NA	cg07596401;cg02893499	NA
LHX1	1	2	0	0.203037081406006	NA	0.0958619353395038	NA	cg11769960;cg20189674	NA
LIMS2	1	2	0	0.155238161305062	NA	0.0276169007037363	NA	cg26342671;cg17976576	NA
LLGL2	1	2	0	0.121390251706068	NA	0.00383921920913145	NA	cg03704912;cg20366832	NA
LNX1	1	2	0	0.127166810325634	NA	0.0301313129317771	NA	cg14916192;cg12529273	NA
LOC100128675	1	2	0	0.114593390528149	NA	0.0180494724840991	NA	cg08360738;cg09960641	NA
LOC100188947	1	2	0	0.112647508409849	NA	0.0152884752769674	NA	cg05934333;cg17600863	NA
LOC100192378	1	2	0	0.129899002923202	NA	0.00238052087322073	NA	cg07585876;cg05836951	NA
LOC100329109	1	2	0	0.114975529777417	NA	0.0139669824056524	NA	cg23877512;cg25488067	NA
LOC116437	1	2	0	0.135422708835208	NA	0.0476953659373846	NA	cg20183756;cg17962527	NA
LOC145814	1	2	0	0.154829495008345	NA	0.0107095108663421	NA	cg00764840;cg13462829	NA
LOC162632	1	2	0	0.115948187578775	NA	0.0114357683577852	NA	cg01787735;cg24205805	NA
LOC202181	1	2	0	0.109840490585405	NA	0.0102493043155395	NA	cg19727492;cg03143697	NA
LOC284379	1	2	0	0.122733142119857	NA	0.027170406490331	NA	cg16021939;cg03972476	NA
LOC284661	1	2	0	0.110966935180697	NA	0.00687700222691134	NA	cg24735225;cg01388988	NA
LOC285696	1	2	0	0.197206928688696	NA	0.0450662861982574	NA	cg14306451;cg26789869	NA
LOC401629	1	2	0	0.379473795391802	NA	0.060368914329236	NA	cg25012987;cg04170994	NA
LOC401630	1	2	0	0.379473795391802	NA	0.060368914329236	NA	cg25012987;cg04170994	NA
LOC441208	1	2	0	0.188542231611271	NA	0.0114851115990896	NA	cg10143809;cg03895289	NA
LOC441666	1	2	0	0.145878237221224	NA	0.0559459066660074	NA	cg24527560;cg08967936	NA
LOC442421	1	2	0	0.149182389363943	NA	0.00432191794788806	NA	cg12215790;cg17548900	NA
LOC645166	1	2	0	0.138975899455334	NA	0.0439351043584364	NA	cg11789062;cg00324257	NA
LOC723972	1	2	0	0.155472760197797	NA	0.000323828396746891	NA	cg17014947;cg21581312	NA
LOC90110	1	2	0	0.141423505993793	NA	0.020205304033634	NA	cg16096085;cg18529251	NA
LOC90784	1	2	0	0.130443284363408	NA	0.0207184889407142	NA	cg09726123;cg02372225	NA
LOXL2	1	2	0	0.217708103518863	NA	0.062160695657271	NA	cg09042448;cg22996912	NA
LPAR4	1	2	0	0.116739844208866	NA	0.0136727123275259	NA	cg14076132;cg10674511	NA
LPAR6	1	2	0	0.11393720496983	NA	0.00979834722940473	NA	cg09750084;cg21512370	NA
LRAT	1	2	0	0.117994141932028	NA	0.0162434614975688	NA	cg26993729;cg23587449	NA
LRIT3	1	2	0	0.11897520561569	NA	0.0135008323530395	NA	cg14819399;cg22257487	NA
LRRC37B2	1	2	0	0.116787904596988	NA	0.0100262305010813	NA	cg01221711;cg22320231	NA
LRRC4C	1	2	0	0.12111545075156	NA	0.0133413817955533	NA	cg17579667;cg14033806	NA
LRRC61	1	2	0	0.105851265669826	NA	0.00538409081021329	NA	cg10348193;cg02343905	NA
LXN	1	2	0	0.12581079900913	NA	0.0157897903602652	NA	cg25727025;cg07654934	NA
LYPD5	1	2	0	0.138064525835331	NA	0.0343120544358528	NA	cg14794281;cg03955483	NA
LYSMD3	1	2	0	0.116132351211105	NA	0.00969502943480671	NA	cg01310768;cg11234065	NA
MAGI2	1	2	0	0.141794039445105	NA	0.0320260798639599	NA	cg14592474;cg04652097	NA
MAL2	1	2	0	0.152024569963683	NA	0.000187448432231246	NA	cg11543397;cg13272701	NA
MAML2	1	2	0	0.120837082618445	NA	0.00666150047658616	NA	cg13275129;cg20662334	NA
MAP1B	1	2	0	0.160452017927013	NA	0.0844337822926373	NA	cg02001410;cg07380496	NA
MAP3K12	1	2	0	0.158531665283887	NA	0.0142055287492229	NA	cg18321976;cg11090641	NA
MAP3K9	1	2	0	0.138649602951573	NA	0.0246847657974385	NA	cg07928551;cg02311152	NA
MAP4	1	2	0	0.119170288828111	NA	0.00985167436716846	NA	cg25144109;cg21558706	NA
MAPK4	1	2	0	0.251875772973585	NA	0.150961468050751	NA	cg05328197;cg20068620	NA
MAPK7	1	2	0	0.113128758692642	NA	0.000637551332938727	NA	cg27440050;cg03029975	NA
MAPRE3	1	2	0	0.12333616840008	NA	0.00177012700732647	NA	cg24321774;cg18625303	NA
MARCH11	1	2	0	0.156100226392951	NA	0.0276623161403555	NA	cg03705912;cg15015920	NA
MARCH3	1	2	0	0.117956927148714	NA	0.015202908199215	NA	cg17940762;cg08897392	NA
MCTS1	1	2	0	0.11882459300196	NA	0.00979759385263948	NA	cg24113411;cg19911179	NA
MED12L	1	2	0	0.107507756855331	NA	0.00153346879263619	NA	cg03629907;cg17582100	NA
METT10D	1	2	0	0.128295291717908	NA	0.0111604960435021	NA	cg21734318;cg03216991	NA
MGC2889	1	2	0	0.167178695667807	NA	0.0866302518505311	NA	cg16948320;cg09729155	NA
MGC87042	1	2	0	0.265484277114728	NA	0.0796348160215159	NA	cg00394316;cg15932122	NA
MGLL	1	2	0	0.109145876269055	NA	0.00998592678052347	NA	cg01562552;cg02503763	NA
MICALL2	1	2	0	0.124478397049485	NA	0.0345273929192039	NA	cg01820777;cg21535156	NA
MID2	1	2	0	0.171557339875008	NA	0.0601226806498356	NA	cg02773151;cg00150363	NA
MIR1258	1	2	0	0.135452762823188	NA	0.0187072508960124	NA	cg05687686;cg01452873	NA
MIR519A2	1	2	0	0.106271946849477	NA	0.00382760966391648	NA	cg18229313;cg04696881	NA
MIR527	1	2	0	0.140435636361043	NA	0.00766611163081309	NA	cg02700479;cg00366594	NA
MIR708	1	2	0	0.141176719665328	NA	0.0438598076294626	NA	cg25837979;cg04726985	NA
MLC1	1	2	0	0.155367145673366	NA	0.0123263649519761	NA	cg10854441;cg20194973	NA
MLF1	1	2	0	0.120619051949812	NA	0.00947332433473266	NA	cg20182358;cg01892874	NA
MOCS1	1	2	0	0.158583313794483	NA	0.0400812052609766	NA	cg00083059;cg14616514	NA
MORN4	1	2	0	0.23395334612639	NA	0.0604284281375025	NA	cg08496291;cg11795674	NA
MOS	1	2	0	0.104793598432429	NA	0.000929197724043124	NA	cg05661838;cg15836635	NA
MOSC1	1	2	0	0.161142206448321	NA	0.0397620220185401	NA	cg02265318;cg07185695	NA
MOXD1	1	2	0	0.135299425017881	NA	0.0479833555979366	NA	cg08661899;cg07570142	NA
MREG	1	2	0	0.118682964437635	NA	0.0220580495142383	NA	cg14056881;cg11709211	NA
MRPS24	1	2	0	0.144914792899518	NA	0.0617600707460537	NA	cg09608737;cg11213199	NA
MS4A5	1	2	0	0.131654748621244	NA	0.0190356824278021	NA	cg17630127;cg00534700	NA
MSI1	1	2	0	0.148224787288033	NA	0.0533916929913827	NA	cg08399917;cg01226315	NA
MSN	1	2	0	0.116254831272495	NA	0.00941382320312577	NA	cg14123135;cg06943437	NA
MSRB3	1	2	0	0.127738251284627	NA	0.00845669026175472	NA	cg05754508;cg08636169	NA
MT1E	1	2	0	0.143211955003951	NA	0.0152022273125607	NA	cg00178359;cg07912888	NA
MT1H	1	2	0	0.145957331103508	NA	0.0205264570757487	NA	cg02548364;cg00448143	NA
MTERFD3	1	2	0	0.154571358171523	NA	0.02516249834763	NA	cg08335702;cg07870003	NA
MYF5	1	2	0	0.184584894847214	NA	0.115540504385682	NA	cg26207503;cg14067873	NA
MYH4	1	2	0	0.141024215072112	NA	0.0338195141095006	NA	cg08014964;cg05558937	NA
MYL2	1	2	0	0.141186751617874	NA	0.00859636998301233	NA	cg23533926;cg10591174	NA
MYLK	1	2	0	0.132247855781198	NA	0.035200938147691	NA	cg04376312;cg23227291	NA
MYO3A	1	2	0	0.111879969984761	NA	0.00375279327727084	NA	cg09417683;cg02657833	NA
NAT2	1	2	0	0.139412526907016	NA	0.00169284301874727	NA	cg14494313;cg12639234	NA
NBLA00301	1	2	0	0.185259874805853	NA	0.112693172384834	NA	cg21530280;cg03676512	NA
NCRNA00162	1	2	0	0.133106691971095	NA	0.0132884244740577	NA	cg13136556;cg22942384	NA
NDUFA3	1	2	0	0.116257973943505	NA	0.00213068838450939	NA	cg10600242;cg27065309	NA
NEFL	1	2	0	0.110012663168008	NA	0.0127092839105493	NA	cg13266631;cg01023696	NA
NEFM	1	2	0	0.108189374359857	NA	0.00621805874241013	NA	cg12026749;cg02002551	NA
NEUROG1	1	2	0	0.11988672881944	NA	0.0106498264690935	NA	cg02604503;cg13336665	NA
NFIB	1	2	0	0.207043980916335	NA	0.0659873083723726	NA	cg01518631;cg10565589	NA
NGEF	1	2	0	0.154942243153049	NA	0.0494292758633707	NA	cg05657618;cg23843180	NA
NGFRAP1	1	2	0	0.109920270594357	NA	0.00353838992260833	NA	cg25198830;cg13486082	NA
NICN1	1	2	0	0.173387197261374	NA	0.00406736469041266	NA	cg04363536;cg03482534	NA
NKX2-2	1	2	0	0.196195318784203	NA	0.0768435708925899	NA	cg16390060;cg15404858	NA
NKX2-3	1	2	0	0.229780973760105	NA	0.144624293293579	NA	cg08287265;cg03609639	NA
NKX3-2	1	2	0	0.190323631380822	NA	0.0827233578350554	NA	cg18894815;cg19852958	NA
NLRP6	1	2	0	0.124157371517771	NA	0.0104596302644887	NA	cg03009397;cg23743606	NA
NOTCH3	1	2	0	0.166180596344539	NA	0.0594097457643314	NA	cg03665287;cg13404054	NA
NPNT	1	2	0	0.264298548097262	NA	0.0859356417105862	NA	cg05297121;cg23198559	NA
NRXN2	1	2	0	0.189118049536174	NA	0.0363780786909873	NA	cg13015284;cg00668337	NA
NTM	1	2	0	0.126431603535988	NA	0.0146689455941861	NA	cg26058021;cg01129262	NA
NTRK2	1	2	0	0.110776650509661	NA	0.00561635103406933	NA	cg13504245;cg13723118	NA
NUAK1	1	2	0	0.1637886853868	NA	0.0234148043205429	NA	cg23555120;cg08059755	NA
NUAK2	1	2	0	0.221536297221496	NA	0.0943756482927781	NA	cg21944749;cg08712572	NA
OAT	1	2	0	0.286515930732287	NA	0.130907444793276	NA	cg03853151;cg13948230	NA
ODF3B	1	2	0	0.125334297021435	NA	0.00027532850728825	NA	cg10534638;cg16644494	NA
OPLAH	1	2	0	0.118076669039754	NA	0.0156144510652927	NA	cg07148318;cg23830937	NA
OR10A6	1	2	0	0.134998774349809	NA	0.0214000406493243	NA	cg08276752;cg13237740	NA
OR2A5	1	2	0	0.109151892392253	NA	0.0113369525875811	NA	cg19437001;cg08425482	NA
OR4A15	1	2	0	0.133962150567878	NA	0.0261874516719743	NA	cg12534759;cg12320239	NA
OR8A1	1	2	0	0.132146111581631	NA	0.0179796838715445	NA	cg00326208;cg21196772	NA
OSBP2	1	2	0	0.152648123916562	NA	0.0493665663282301	NA	cg07980216;cg03551161	NA
OSCAR	1	2	0	0.116257973943505	NA	0.00213068838450939	NA	cg10600242;cg27065309	NA
OSR2	1	2	0	0.162883646547272	NA	0.0177987769241095	NA	cg07358855;cg14657725	NA
OTP	1	2	0	0.163054021257249	NA	0.0172027813867307	NA	cg16691593;cg07336617	NA
P2RX6P	1	2	0	0.118020368089548	NA	0.0155205072140231	NA	cg18189409;cg16589802	NA
PAGE5	1	2	0	0.137342622407897	NA	0.00801475012283664	NA	cg01133413;cg16975981	NA
PANX2	1	2	0	0.126318658605854	NA	0.0285040605826642	NA	cg02486929;cg23527624	NA
PAPPA	1	2	0	0.274657378760539	NA	0.184880874190461	NA	cg08662074;cg02873524	NA
PAQR6	1	2	0	0.102200544478527	NA	0.00308255894381666	NA	cg03954786;cg24152297	NA
PBX2	1	2	0	0.11928608723735	NA	0.00931797056038451	NA	cg19700006;cg17023707	NA
PCBP4	1	2	0	0.128803778043989	NA	0.0294803476165893	NA	cg08552519;cg07309361	NA
PCDHB15	1	2	0	0.110413045321626	NA	0.00247655069162603	NA	cg15006101;cg17023770	NA
PCDHB17	1	2	0	0.153918505466054	NA	0.0371048070150598	NA	cg06834312;cg02225797	NA
PCDHB18	1	2	0	0.117215522241404	NA	0.000578008704512307	NA	cg18661205;cg11286063	NA
PCDHB3	1	2	0	0.145432590362138	NA	0.0165219290791512	NA	cg07859640;cg04720797	NA
PCDHB5	1	2	0	0.201469161552366	NA	0.0762814792404754	NA	cg03370391;cg02003733	NA
PCDHB6	1	2	0	0.136316743622309	NA	0.0141864175081416	NA	cg07519638;cg23596123	NA
PFAS	1	2	0	0.271677997659651	NA	0.0232065973817211	NA	cg22658649;cg03884213	NA
PFKFB2	1	2	0	0.12825737808837	NA	0.0361012765544401	NA	cg15833596;cg22500102	NA
PGAM4	1	2	0	0.130820103650921	NA	0.0214901624959457	NA	cg26358122;cg14736373	NA
PHEX	1	2	0	0.123463065277691	NA	0.0130828372290082	NA	cg10994343;cg27592862	NA
PHF17	1	2	0	0.124965055084003	NA	0.0199555821696445	NA	cg09884389;cg09164670	NA
PHOX2A	1	2	0	0.149936931915399	NA	0.0601936812597934	NA	cg05093169;cg01527777	NA
PIGY	1	2	0	0.115282157271746	NA	0.0117871497544522	NA	cg09657538;cg17714987	NA
PION	1	2	0	0.165429955106083	NA	0.0291913763804705	NA	cg22610194;cg19814210	NA
PIP	1	2	0	0.138833602769402	NA	0.00155585196242695	NA	cg14141514;cg18547284	NA
PIPOX	1	2	0	0.131340967298225	NA	0.0372980832228296	NA	cg25421423;cg06144905	NA
PKP2	1	2	0	0.145032852555318	NA	0.0398748742438328	NA	cg01851399;cg03302287	NA
PLCD1	1	2	0	0.242850568260065	NA	0.125639232808261	NA	cg15120942;cg04136173	NA
PLCXD3	1	2	0	0.11552587820739	NA	0.0201489097340537	NA	cg03300589;cg05569203	NA
PLD5	1	2	0	0.154577126667148	NA	0.0738461996472675	NA	cg18181201;cg01664666	NA
PLEKHA8	1	2	0	0.147506640773075	NA	0.0256921079393435	NA	cg07881228;cg10982775	NA
PLEKHB2	1	2	0	0.119957212933851	NA	0.0240948666088731	NA	cg14952802;cg16591423	NA
PLEKHG5	1	2	0	0.199425542763313	NA	0.0709475027251809	NA	cg05462761;cg15205204	NA
PLSCR2	1	2	0	0.147339631360793	NA	0.0218812132984822	NA	cg24607783;cg19917720	NA
PLXNB2	1	2	0	0.129655990129678	NA	0.0115780325246225	NA	cg21509385;cg15269226	NA
PMM1	1	2	0	0.141289807181106	NA	0.0415982276399142	NA	cg04384398;cg15226170	NA
PNPLA1	1	2	0	0.106987020878041	NA	0.000192738963750715	NA	cg02683846;cg22478258	NA
PNPLA6	1	2	0	0.134583837668631	NA	0.00433733973000236	NA	cg18342621;cg09554789	NA
PODN	1	2	0	0.136091209271142	NA	0.0491585919315955	NA	cg04765848;cg04875084	NA
POLR2J2	1	2	0	0.127860551907783	NA	0.00781969890371022	NA	cg02646665;cg03800588	NA
POM121	1	2	0	0.141068224375286	NA	0.026314416485135	NA	cg08089128;cg05610699	NA
POU3F2	1	2	0	0.134630820235992	NA	0.00227203804648659	NA	cg03840594;cg22026853	NA
POU3F4	1	2	0	0.145020916432536	NA	0.0413579472755647	NA	cg20065832;cg09815793	NA
PPFIA3	1	2	0	0.134629967025216	NA	0.0293385512350036	NA	cg01481970;cg19763230	NA
PPFIBP2	1	2	0	0.147191968883818	NA	0.0298345269921551	NA	cg05025913;cg09792557	NA
PPP1R2P9	1	2	0	0.144325383910196	NA	0.00196857861154816	NA	cg03801901;cg22067189	NA
PPP2R5B	1	2	0	0.183212252241264	NA	0.00974062579250305	NA	cg23473849;cg04480914	NA
PPP4C	1	2	0	0.133173067653487	NA	0.0270565733805559	NA	cg07753245;cg26933865	NA
PPP5C	1	2	0	0.158917480929136	NA	0.0122199407719743	NA	cg12250307;cg06482534	NA
PRAMEF20	1	2	0	0.137890876491148	NA	0.00402751830592497	NA	cg15667219;cg10240587	NA
PRLHR	1	2	0	0.140810434026526	NA	0.0455822811980122	NA	cg20624923;cg19392831	NA
PROL1	1	2	0	0.120737737073129	NA	0.00590687642578425	NA	cg02741177;cg06585690	NA
PRR15	1	2	0	0.156166191898831	NA	0.00292380346351406	NA	cg17444904;cg09282258	NA
PRR20A	1	2	0	0.139788100179942	NA	0.00511870585684443	NA	cg10426482;cg26284685	NA
PRR20B	1	2	0	0.139788100179942	NA	0.00511870585684443	NA	cg10426482;cg26284685	NA
PRR20C	1	2	0	0.139788100179942	NA	0.00511870585684443	NA	cg10426482;cg26284685	NA
PRR20D	1	2	0	0.139788100179942	NA	0.00511870585684443	NA	cg10426482;cg26284685	NA
PRR20E	1	2	0	0.139788100179942	NA	0.00511870585684443	NA	cg10426482;cg26284685	NA
PRRC1	1	2	0	0.160758735180244	NA	0.0796199686404338	NA	cg23044564;cg02762363	NA
PRRG3	1	2	0	0.144944536736515	NA	0.0387052067560828	NA	cg15731296;cg10721855	NA
PRSS8	1	2	0	0.124080158179998	NA	0.00617764389745624	NA	cg01566323;cg10197405	NA
PSKH1	1	2	0	0.230070643989436	NA	0.139439712700025	NA	cg09958192;cg09738193	NA
PSORS1C1	1	2	0	0.118794355911369	NA	0.0189177364445519	NA	cg06792428;cg11774057	NA
PTAFR	1	2	0	0.118690015828805	NA	0.0220248068347712	NA	cg24354652;cg00845319	NA
PTCH2	1	2	0	0.124796269734752	NA	0.0135668500481501	NA	cg11827182;cg27433934	NA
PTF1A	1	2	0	0.176761888598591	NA	0.073729530083078	NA	cg17076890;cg20487710	NA
PTGIS	1	2	0	0.142725604077385	NA	0.0206936550817509	NA	cg05932408;cg11746287	NA
PTPRG	1	2	0	0.12459583200507	NA	0.00443957693926473	NA	cg09472360;cg08855568	NA
PTPRO	1	2	0	0.226019943005391	NA	0.0588433327780538	NA	cg27196745;cg26860209	NA
PWWP2B	1	2	0	0.114483879753884	NA	0.00752348731362118	NA	cg19919881;cg15278699	NA
PYCARD	1	2	0	0.111013953088316	NA	0.00395395046124498	NA	cg09115984;cg12100791	NA
QRFPR	1	2	0	0.133728567297194	NA	0.0221771458025905	NA	cg12952042;cg23637167	NA
RAB9P1	1	2	0	0.113445151034718	NA	0.00153487548240351	NA	cg21495675;cg27639644	NA
RAD23B	1	2	0	0.155705347768664	NA	0.0217811069962505	NA	cg25483839;cg13663912	NA
RAD51AP2	1	2	0	0.137045086027734	NA	0.0104673852917758	NA	cg07512734;cg15124757	NA
RAI2	1	2	0	0.161441541369867	NA	0.0451123882863724	NA	cg06102971;cg02286623	NA
RAP1B	1	2	0	0.1661558962047	NA	0.044116211228307	NA	cg00236302;cg11291456	NA
RAP1GAP2	1	2	0	0.196192818519499	NA	0.0718348202148452	NA	cg07717559;cg05865746	NA
RARG	1	2	0	0.162314818402078	NA	0.040458873499929	NA	cg22052955;cg17436656	NA
RBAK	1	2	0	0.115358352330616	NA	0.00872561771282569	NA	cg02646611;cg23920748	NA
RBM44	1	2	0	0.121239886502319	NA	0.0121704242828611	NA	cg02447287;cg03257608	NA
RBMY1F	1	2	0	0.190485386512866	NA	0.0079550695916357	NA	cg00335297;cg13808036	NA
RBMY2FP	1	2	0	0.190485386512866	NA	0.0079550695916357	NA	cg00335297;cg13808036	NA
RCOR2	1	2	0	0.19643772828065	NA	0.0406998865413717	NA	cg23957915;cg14319451	NA
RFESD	1	2	0	0.122334660125076	NA	0.0285264932555652	NA	cg02279591;cg15543452	NA
RFPL2	1	2	0	0.146801834292629	NA	0.0109689996752149	NA	cg02347904;cg26494441	NA
RFX6	1	2	0	0.165433245686205	NA	0.0528095119022151	NA	cg00037441;cg26416811	NA
RGPD3	1	2	0	0.172603013961385	NA	0.0669598517858045	NA	cg06148997;cg07565404	NA
RGS9BP	1	2	0	0.118509126587567	NA	0.0141778084754284	NA	cg04084088;cg27413643	NA
RIPPLY2	1	2	0	0.17451048501525	NA	0.00558386123405787	NA	cg26880055;cg05942449	NA
RNF125	1	2	0	0.132354193478999	NA	0.0333462676689482	NA	cg12358298;cg06123940	NA
RNF217	1	2	0	0.137202889973719	NA	0.00463672983968319	NA	cg21660300;cg05033185	NA
ROBO3	1	2	0	0.162495468949273	NA	0.0281743852569611	NA	cg08522176;cg09251429	NA
RPL36A	1	2	0	0.131225369675534	NA	0.00140281454000271	NA	cg22896615;cg22840251	NA
RRM1	1	2	0	0.192408680846037	NA	0.00821904170949997	NA	cg22027985;cg08557956	NA
RSPH4A	1	2	0	0.124792016058622	NA	0.00225813778990157	NA	cg25300214;cg24671202	NA
RSPO2	1	2	0	0.172273223788113	NA	0.047136809455424	NA	cg14733048;cg22600043	NA
S100P	1	2	0	0.100842083305834	NA	7.22000330817522e-05	NA	cg25083732;cg07210669	NA
SAGE1	1	2	0	0.127237403628769	NA	0.0108518334032991	NA	cg17334927;cg19856594	NA
SAMHD1	1	2	0	0.197614653634987	NA	0.0887784032250288	NA	cg10804363;cg06097592	NA
SAR1B	1	2	0	0.13345980996301	NA	0.00028362560884859	NA	cg15625785;cg15985126	NA
SCARNA2	1	2	0	0.14490323993882	NA	0.0149133796048718	NA	cg13050142;cg24048008	NA
SDHAP3	1	2	0	0.145388921857068	NA	0.0124860970912189	NA	cg23189951;cg06721546	NA
SDR42E1	1	2	0	0.131524823722621	NA	0.0149517630118997	NA	cg03629151;cg04886060	NA
SEC22B	1	2	0	0.103870949910048	NA	2.64809848309984e-05	NA	cg01019496;cg01764341	NA
SERHL2	1	2	0	0.157697988250711	NA	0.0637467936988454	NA	cg08157579;cg19042136	NA
SERPINB9	1	2	0	0.193254949484854	NA	0.0703533327271822	NA	cg07713293;cg18676237	NA
SERPINF1	1	2	0	0.115135419834326	NA	0.0060283582266989	NA	cg00844277;cg22234345	NA
SERTAD4	1	2	0	0.158500812645184	NA	0.0516157690453434	NA	cg22209624;cg08707786	NA
SETD4	1	2	0	0.144240736050086	NA	0.0280247878684133	NA	cg03706056;cg23743830	NA
SFRP2	1	2	0	0.215145025267887	NA	0.127323548168147	NA	cg11354906;cg10663078	NA
SFTA3	1	2	0	0.202373007855777	NA	0.0112418852894084	NA	cg23542968;cg10385303	NA
SHISA2	1	2	0	0.118762793535667	NA	0.0229091958822027	NA	cg08386692;cg09668400	NA
SHISA4	1	2	0	0.133924774714076	NA	0.0181733932525359	NA	cg26349606;cg01765403	NA
SHISA9	1	2	0	0.180172450247277	NA	0.102370149180658	NA	cg03057083;cg02860732	NA
SIRPA	1	2	0	0.1518700826886	NA	0.00412065417255108	NA	cg10115894;cg26119894	NA
SKP1	1	2	0	0.127205285619258	NA	0.0103809674065789	NA	cg08431089;cg26922706	NA
SLAMF7	1	2	0	0.12533633923924	NA	0.0140403316332131	NA	cg07837085;cg04345766	NA
SLC13A5	1	2	0	0.136903459826799	NA	0.00999789312938991	NA	cg13545212;cg08049640	NA
SLC14A2	1	2	0	0.112376684431018	NA	0.00547726690994882	NA	cg22207479;cg22064129	NA
SLC18A3	1	2	0	0.163143794424289	NA	0.0366242795316381	NA	cg17284779;cg18592174	NA
SLC22A3	1	2	0	0.264980781167298	NA	0.0880275639793407	NA	cg07883823;cg22117918	NA
SLC23A2	1	2	0	0.168769099843823	NA	0.0110252422963071	NA	cg26800832;cg01162053	NA
SLC25A44	1	2	0	0.128167571880938	NA	0.0330297069209967	NA	cg03974275;cg00702877	NA
SLC38A3	1	2	0	0.184667215011282	NA	0.104234130793552	NA	cg13907146;cg19755318	NA
SLC6A11	1	2	0	0.115591186823197	NA	0.00745674000274927	NA	cg18290624;cg09395732	NA
SLC6A2	1	2	0	0.138927418369757	NA	0.025852769363207	NA	cg10362591;cg03226000	NA
SLC7A14	1	2	0	0.142228757631275	NA	0.0330633656252189	NA	cg09543255;cg14051544	NA
SLC7A2	1	2	0	0.121105924031875	NA	0.0233425744782081	NA	cg20553524;cg25667409	NA
SLC7A6OS	1	2	0	0.135883972631374	NA	0.0419802459822347	NA	cg19356324;cg27077685	NA
SLIT3	1	2	0	0.166125975801521	NA	0.0164815118259266	NA	cg01663016;cg26492514	NA
SLITRK4	1	2	0	0.14741733181462	NA	0.0343496509524474	NA	cg23575876;cg27296664	NA
SMARCA4	1	2	0	0.139090202159344	NA	0.0331991299293455	NA	cg02393535;cg05231098	NA
SMARCC2	1	2	0	0.138577665793014	NA	0.0280403381909834	NA	cg03184964;cg26841507	NA
SMOC2	1	2	0	0.128236202371801	NA	0.00764984928216017	NA	cg11041060;cg25134283	NA
SNAP91	1	2	0	0.207120199918188	NA	0.128226104416197	NA	cg24190603;cg15950068	NA
SNAR-B1	1	2	0	0.118748434876425	NA	0.0164471559179685	NA	cg02899730;cg22563286	NA
SNAR-B2	1	2	0	0.118748434876425	NA	0.0164471559179685	NA	cg02899730;cg22563286	NA
SNAR-D	1	2	0	0.118748434876425	NA	0.0164471559179685	NA	cg02899730;cg22563286	NA
SNCA	1	2	0	0.171049877043637	NA	0.0972444589522234	NA	cg00193021;cg20003494	NA
SNED1	1	2	0	0.131892956365818	NA	0.0211845684273442	NA	cg08233654;cg10652091	NA
SNHG3	1	2	0	0.136540049482855	NA	0.0341728316608735	NA	cg20985980;cg23912171	NA
SNORD115-10	1	2	0	0.134819407633148	NA	0.0489222339255868	NA	cg03034103;cg24363621	NA
SNORD115-41	1	2	0	0.117441837799752	NA	0.0119530297668545	NA	cg24253145;cg22988430	NA
SNX22	1	2	0	0.25053220680322	NA	0.0614918588550713	NA	cg01556457;cg00810473	NA
SOSTDC1	1	2	0	0.146052082990234	NA	0.00667257863660658	NA	cg11417025;cg07220448	NA
SOX17	1	2	0	0.171713763722418	NA	0.0902984040067734	NA	cg02919422;cg15710198	NA
SOX21	1	2	0	0.222396133792445	NA	0.0886427276165146	NA	cg11699435;cg23333915	NA
SPATS2	1	2	0	0.132089137176954	NA	0.0280129504046366	NA	cg25030549;cg07968760	NA
SPON1	1	2	0	0.130144490204657	NA	0.000402860778844426	NA	cg12085698;cg10153349	NA
SPOPL	1	2	0	0.137510388278785	NA	0.0255511023123423	NA	cg10095539;cg19089711	NA
SPP1	1	2	0	0.149134782514949	NA	0.0674319150268497	NA	cg20261167;cg00088885	NA
SPTBN4	1	2	0	0.1237788003976	NA	0.0261752607661934	NA	cg01334632;cg00608548	NA
SRRM4	1	2	0	0.263521890227655	NA	0.0534357241171418	NA	cg12878812;cg11670651	NA
ST6GAL2	1	2	0	0.121924755084963	NA	0.0256014035711568	NA	cg16935065;cg08528626	NA
ST8SIA5	1	2	0	0.146584529850829	NA	0.00321143392151604	NA	cg23129478;cg09275869	NA
STC1	1	2	0	0.153475308931615	NA	0.0370519673748208	NA	cg07774884;cg04645534	NA
STC2	1	2	0	0.119012426272723	NA	0.0212826659240562	NA	cg08711858;cg26721877	NA
STX1B	1	2	0	0.124828565621527	NA	0.0264233496902539	NA	cg02043600;cg03793804	NA
SULT1B1	1	2	0	0.106238575103373	NA	0.00587844946080766	NA	cg07081725;cg16414852	NA
SULT1E1	1	2	0	0.113472753803139	NA	0.00881112840660102	NA	cg17136384;cg24746726	NA
SULT2B1	1	2	0	0.102008733245054	NA	0.00146892000098494	NA	cg12250421;cg03039843	NA
SYT13	1	2	0	0.198554708329288	NA	0.133750701354342	NA	cg09436907;cg25289198	NA
TARM1	1	2	0	0.126378610023929	NA	0.00404464791984222	NA	cg12283218;cg24059612	NA
TAS1R3	1	2	0	0.158940421899229	NA	4.50663743819843e-05	NA	cg24252805;cg07624812	NA
TAS2R5	1	2	0	0.111068834069078	NA	0.00894246492757267	NA	cg26171924;cg11327235	NA
TBC1D16	1	2	0	0.112024601275106	NA	0.00365264538342139	NA	cg26350921;cg02348119	NA
TBC1D25	1	2	0	0.166430615264537	NA	0.0116835080366079	NA	cg24925698;cg02144050	NA
TBX4	1	2	0	0.182898707755198	NA	0.0269026102776702	NA	cg04567731;cg03866607	NA
TCEAL1	1	2	0	0.136073068204157	NA	0.0244554640383966	NA	cg04483797;cg19928247	NA
TCEAL5	1	2	0	0.122404345077892	NA	0.0061636288794665	NA	cg20980660;cg02275875	NA
TCF23	1	2	0	0.139139678566688	NA	0.0493018870553249	NA	cg20405384;cg02602010	NA
TCP10L	1	2	0	0.117026669322146	NA	0.0179655838949225	NA	cg16417831;cg15713719	NA
TEKT1	1	2	0	0.153465242235584	NA	0.0229424750274225	NA	cg20663042;cg01990878	NA
TEX15	1	2	0	0.134901239280268	NA	0.00911058374975964	NA	cg00831770;cg20939319	NA
TGFBI	1	2	0	0.127093221159513	NA	0.0159995998510582	NA	cg09584591;cg18418457	NA
TGFBR3	1	2	0	0.155669260050473	NA	0.0237857848687542	NA	cg25285383;cg23113350	NA
THG1L	1	2	0	0.135160415481885	NA	0.00956737382086105	NA	cg24955026;cg10548700	NA
THNSL2	1	2	0	0.178661796046402	NA	0.027192015033276	NA	cg10323490;cg24787692	NA
TLE2	1	2	0	0.133969339736957	NA	0.0251599686244205	NA	cg01573288;cg03148858	NA
TLX1	1	2	0	0.21117468779389	NA	0.0541609542615367	NA	cg25741023;cg18964775	NA
TLX2	1	2	0	0.185891156697923	NA	0.116144239911818	NA	cg00522893;cg18409528	NA
TMC1	1	2	0	0.141199654481162	NA	0.00340892938764445	NA	cg14363249;cg13841627	NA
TMEM105	1	2	0	0.123929751833148	NA	0.0173572085410556	NA	cg01905773;cg20719001	NA
TMEM132C	1	2	0	0.110894719994431	NA	0.00947958105349595	NA	cg03530754;cg06164660	NA
TMEM132D	1	2	0	0.144699976962256	NA	0.03353452174229	NA	cg13234863;cg04733537	NA
TMEM132E	1	2	0	0.15648675041308	NA	0.012662203791772	NA	cg04790084;cg00196787	NA
TMEM163	1	2	0	0.146762049268907	NA	0.0169700309717477	NA	cg08343042;cg17319374	NA
TMEM171	1	2	0	0.227995655465743	NA	0.0541029359776487	NA	cg25731807;cg13571358	NA
TMEM27	1	2	0	0.117724946935282	NA	0.00154181648683182	NA	cg12134159;cg26062907	NA
TMEM30B	1	2	0	0.193307071753138	NA	0.0124831629740584	NA	cg04373359;cg19705215	NA
TMEM53	1	2	0	0.130042444779328	NA	0.0398325420194236	NA	cg03385270;cg02890926	NA
TMEM9	1	2	0	0.128735148746308	NA	0.00514296360240475	NA	cg20807000;cg16112880	NA
TMEM98	1	2	0	0.23305888062089	NA	0.0966169899853384	NA	cg02981443;cg02199174	NA
TMIE	1	2	0	0.177146915100606	NA	0.0791109026278975	NA	cg04534077;cg09026360	NA
TMSB15A	1	2	0	0.114060976381679	NA	0.0011542737469529	NA	cg03669491;cg26621897	NA
TOX3	1	2	0	0.120818078961613	NA	0.0147224684011976	NA	cg26817217;cg03745002	NA
TP53AIP1	1	2	0	0.148085191107723	NA	0.00790323571177175	NA	cg21033709;cg19889666	NA
TPTE	1	2	0	0.115133145102833	NA	0.0051523958070462	NA	cg09872009;cg13273672	NA
TRIL	1	2	0	0.217842784436225	NA	0.112714098085304	NA	cg24222995;cg00455526	NA
TRIM36	1	2	0	0.127622401017001	NA	0.0129688449146596	NA	cg09179084;cg10693071	NA
TRMU	1	2	0	0.125417974888068	NA	0.00354693951523401	NA	cg22881141;cg08227926	NA
TSPY2	1	2	0	0.149810300081084	NA	0.0108094423585814	NA	cg20256738;cg07851521	NA
TSPY4	1	2	0	0.186897148660248	NA	0.040502779214727	NA	cg24016855;cg13861458	NA
TSR2	1	2	0	0.136160237999012	NA	0.00253228170968933	NA	cg23247655;cg23939077	NA
TTC27	1	2	0	0.11350165861335	NA	0.00811376816172605	NA	cg09303312;cg25450113	NA
TTLL13	1	2	0	0.191816954829752	NA	0.123879723399058	NA	cg16495696;cg20027684	NA
TTTY20	1	2	0	0.103909089552996	NA	0.00100289152182647	NA	cg22509014;cg25704368	NA
TUBA8	1	2	0	0.205720745730026	NA	0.0760490530781874	NA	cg08715837;cg10115191	NA
TUBB2B	1	2	0	0.295056496245319	NA	0.0676149223160351	NA	cg19244428;cg23517605	NA
TUBG2	1	2	0	0.199133575100001	NA	0.111199853519493	NA	cg13309513;cg10180165	NA
UBB	1	2	0	0.166370707155974	NA	0.082706084182021	NA	cg26598388;cg25692892	NA
UBE2L3	1	2	0	0.161823948535915	NA	0.0772516732663385	NA	cg26844104;cg26067319	NA
UBE2QL1	1	2	0	0.122847299841008	NA	0.0259863192398891	NA	cg07287793;cg20441048	NA
UCP1	1	2	0	0.129085628606052	NA	0.0266863915128686	NA	cg19346645;cg25599538	NA
UEVLD	1	2	0	0.136653553258113	NA	0.0339880282565097	NA	cg24609530;cg05578937	NA
UHRF1BP1L	1	2	0	0.142298185715954	NA	0.0191757735954618	NA	cg12581354;cg14272381	NA
USP18	1	2	0	0.136725858665397	NA	0.00780400971872122	NA	cg00077299;cg02169692	NA
USP6	1	2	0	0.110084268702602	NA	0.0134928024310263	NA	cg13701327;cg23416909	NA
VEPH1	1	2	0	0.113232259563925	NA	0.0161641529545905	NA	cg11301250;cg21888246	NA
VPS72	1	2	0	0.115421211588394	NA	0.00128731807278249	NA	cg14199837;cg22792674	NA
VSX2	1	2	0	0.134331475588579	NA	0.0483909756492305	NA	cg12827555;cg11525285	NA
VTRNA1-3	1	2	0	0.153178969021122	NA	0.0139411352095177	NA	cg25432019;cg19573859	NA
VWC2	1	2	0	0.138333881887868	NA	0.00295017946359739	NA	cg01893212;cg02467990	NA
VWCE	1	2	0	0.131718149205	NA	0.0223894695234224	NA	cg04017555;cg09676684	NA
WBP5	1	2	0	0.101245279335759	NA	0.00174682849930361	NA	cg13208102;cg14986136	NA
WDFY3	1	2	0	0.102224912370422	NA	0.00239635890498759	NA	cg23528488;cg24060475	NA
WDR49	1	2	0	0.112988424938497	NA	0.00163359514556297	NA	cg25837984;cg16398289	NA
WDR69	1	2	0	0.120603674823641	NA	0.0229483822698704	NA	cg00063174;cg20647610	NA
WDR81	1	2	0	0.114463591273823	NA	0.0041876035975899	NA	cg24803729;cg01117705	NA
WDR86	1	2	0	0.121138561082575	NA	0.0293677249617049	NA	cg00878038;cg10770742	NA
WFIKKN1	1	2	0	0.121994327364504	NA	0.0146434028900782	NA	cg19227170;cg05351750	NA
WFS1	1	2	0	0.125517318545049	NA	0.014909390538182	NA	cg06411479;cg14416269	NA
WHSC1	1	2	0	0.116549363806062	NA	0.0150707654743776	NA	cg01305547;cg10332437	NA
WIF1	1	2	0	0.212691990339747	NA	0.157648998436807	NA	cg24166864;cg26733786	NA
WNT3	1	2	0	0.139182145017352	NA	0.0494275859734831	NA	cg02017282;cg00126034	NA
WNT3A	1	2	0	0.137819236179205	NA	0.0294605424440184	NA	cg26921638;cg20976159	NA
WSCD1	1	2	0	0.102264951261311	NA	0.00298909964180345	NA	cg01759112;cg12786680	NA
XKR6	1	2	0	0.164489643765495	NA	0.0551814108964011	NA	cg10947146;cg14530233	NA
YBX2	1	2	0	0.239361912349259	NA	0.00856756369394192	NA	cg01762091;cg20994022	NA
YOD1	1	2	0	0.179374804336543	NA	0.0253035808845923	NA	cg17858100;cg23921459	NA
ZDHHC19	1	2	0	0.105348155088723	NA	0.00109971280387473	NA	cg03362494;cg16562763	NA
ZDHHC24	1	2	0	0.169612670472411	NA	0.00348926410029094	NA	cg20608119;cg18862171	NA
ZEB2	1	2	0	0.127389179221091	NA	0.0373924176591647	NA	cg17594003;cg15377518	NA
ZFP112	1	2	0	0.117904226527389	NA	0.00293227494584301	NA	cg25465322;cg11694968	NA
ZFP37	1	2	0	0.167563874858426	NA	0.0901560051923928	NA	cg17749443;cg14299234	NA
ZIC2	1	2	0	0.122556568288101	NA	0.0177615875875324	NA	cg24690071;cg24623271	NA
ZNF107	1	2	0	0.143511364601125	NA	0.0479987405418616	NA	cg07236062;cg02570501	NA
ZNF114	1	2	0	0.141646290355439	NA	0.0145971693263615	NA	cg08443203;cg25233534	NA
ZNF18	1	2	0	0.114705214220962	NA	0.0198799226218104	NA	cg26915779;cg23596567	NA
ZNF208	1	2	0	0.138609957648666	NA	0.0393883718116001	NA	cg14794043;cg07657465	NA
ZNF233	1	2	0	0.179776115519912	NA	0.00195119372841512	NA	cg15904523;cg12497171	NA
ZNF257	1	2	0	0.152126488646539	NA	0.0107373206950578	NA	cg24072202;cg20708961	NA
ZNF300	1	2	0	0.15869393996486	NA	0.00715205783721908	NA	cg12346881;cg21228005	NA
ZNF350	1	2	0	0.188246950469356	NA	0.0569288356631989	NA	cg16018211;cg21168622	NA
ZNF362	1	2	0	0.146836772041673	NA	0.0385416111144021	NA	cg11198589;cg03767970	NA
ZNF430	1	2	0	0.159733484847146	NA	0.0429953501999386	NA	cg23691946;cg15554284	NA
ZNF572	1	2	0	0.131316835517591	NA	0.0240020753566992	NA	cg11497957;cg09290735	NA
ZNF574	1	2	0	0.155379754183466	NA	0.0391048116242674	NA	cg27022602;cg01006587	NA
ZNF605	1	2	0	0.120256696042084	NA	0.0191426490851316	NA	cg09705531;cg00873974	NA
ZNF620	1	2	0	0.184588955822206	NA	0.0625941239464231	NA	cg07863244;cg14039773	NA
ZNF684	1	2	0	0.206131203913217	NA	0.0394871152691707	NA	cg22802174;cg00990358	NA
ZNF69	1	2	0	0.154348194145032	NA	0.068393861461988	NA	cg18114235;cg03053575	NA
ZNF701	1	2	0	0.155922874997541	NA	0.0294327263786803	NA	cg20125424;cg05231834	NA
ZNF705D	1	2	0	0.136452568740546	NA	0.0460174690754904	NA	cg25061969;cg23324149	NA
ZNF714	1	2	0	0.160733227051024	NA	0.0302343360622289	NA	cg17751872;cg03668997	NA
ZNF717	1	2	0	0.196826903513767	NA	0.0222536347671628	NA	cg01999295;cg04413089	NA
ZNF853	1	2	0	0.146680679223479	NA	0.0598926674822245	NA	cg07728479;cg10062147	NA
ZNF90	1	2	0	0.132885220097428	NA	0.0228973105630761	NA	cg12007683;cg19505032	NA
ZNF91	1	2	0	0.143786759600521	NA	0.0342253488434802	NA	cg05266537;cg02747612	NA
ZSCAN18	1	2	0	0.158877970214865	NA	0.0714017111335787	NA	cg00370414;cg14231297	NA
ZSCAN4	1	2	0	0.133435537285253	NA	0.00132206796039816	NA	cg18561871;cg04696720	NA
ZSCAN5A	1	2	0	0.110745295273196	NA	0.00408708468871559	NA	cg22702949;cg22265458	NA
Total probes		3553
